# Supplementary material for: Complement C7 (C7), a Potential Tumor Suppressor, Is an Immune-Related Prognostic Biomarker in Prostate Cancer (PC)
Source: Front Oncol. 2020 Aug 25;10:1532. doi: 10.3389/fonc.2020.01532 (PMC7477933; doi:10.3389/fonc.2020.01532)
Supplement: Table S1 — Stromal score and immune score of each patient with PRAD (based on TCGA-PRAD). [file Table_1.XLSX]

## Sheet: Sheet1
Table S1: stromal score and immune score of each patient with PRAD (based on TCGA-PRAD)
Symbol ID	Stromal Score	Immune Score	ESTIMATE Score	Tumor Purity
TCGA-2A-A8VL-01	-1171.45	-1177.28	-2348.73	0.966333
TCGA-2A-A8VO-01	-742.122	-934.016	-1676.14	0.936266
TCGA-2A-A8VT-01	-1073.5	-959.926	-2033.42	0.953394
TCGA-2A-A8VV-01	-981.619	-1343.92	-2325.54	0.965452
TCGA-2A-A8VX-01	-1157.11	-1668.93	-2826.04	0.981975
TCGA-2A-A8W1-01	-1717.99	-1252.27	-2970.26	0.985756
TCGA-2A-A8W3-01	-787.994	-965.084	-1753.08	0.940174
TCGA-2A-AAYF-01	-1031.07	-1204.65	-2235.73	0.961933
TCGA-2A-AAYO-01	-305.24	79.8448	-225.395	0.840873
TCGA-2A-AAYU-01	-949.744	-1297.02	-2246.77	0.962374
TCGA-4L-AA1F-01	1659.96	927.816	2587.77	0.552995
TCGA-CH-5737-01	-1273.86	-1161.47	-2435.33	0.969526
TCGA-CH-5738-01	-138.375	147.848	9.47286	0.821718
TCGA-CH-5739-01	-139.285	-416.946	-556.231	0.866155
TCGA-CH-5740-01	-966.129	-786.579	-1752.71	0.940156
TCGA-CH-5741-01	-1356.88	-1227.4	-2584.28	0.97465
TCGA-CH-5743-01	-795.298	106.721	-688.576	0.8757
TCGA-CH-5744-01	-996.718	-769.592	-1766.31	0.940834
TCGA-CH-5745-01	-374.768	-316.785	-691.552	0.875911
TCGA-CH-5746-01	-1232.2	-1287.28	-2519.49	0.972478
TCGA-CH-5748-01	-1188.04	-1081.81	-2269.85	0.963289
TCGA-CH-5750-01	-881.927	-235.694	-1117.62	0.904354
TCGA-CH-5751-01	17.1394	993.124	1010.26	0.729448
TCGA-CH-5752-01	-579.872	-1185.61	-1765.48	0.940793
TCGA-CH-5753-01	-1114.86	-654.227	-1769.09	0.940972
TCGA-CH-5754-01	-318.825	45.7047	-273.12	0.844644
TCGA-CH-5761-01	-304.233	-995.189	-1299.42	0.91542
TCGA-CH-5762-01	-442.498	-308.185	-750.682	0.880066
TCGA-CH-5763-01	-196.184	-665.01	-861.195	0.887653
TCGA-CH-5764-01	-754.981	-711.002	-1465.98	0.924986
TCGA-CH-5765-01	-1104.82	-1301.09	-2405.91	0.968459
TCGA-CH-5766-01	-1037.56	-603.08	-1640.64	0.934423
TCGA-CH-5767-01	-959.11	-1213.29	-2172.4	0.959351
TCGA-CH-5768-01	-1166.26	-1023.29	-2189.56	0.960058
TCGA-CH-5769-01	-627.491	-769.728	-1397.22	0.921103
TCGA-CH-5771-01	174.052	-60.8383	113.213	0.812944
TCGA-CH-5772-01	-565.631	-835.094	-1400.73	0.921303
TCGA-CH-5788-01	-949.537	-1075.67	-2025.21	0.95303
TCGA-CH-5789-01	-638.409	-557.68	-1196.09	0.909209
TCGA-CH-5790-01	-1129.58	-853.621	-1983.2	0.951144
TCGA-CH-5791-01	-692.407	-804.647	-1497.05	0.926709
TCGA-CH-5792-01	67.0561	86.5983	153.654	0.809473
TCGA-CH-5794-01	-1199.11	-1033.35	-2232.47	0.961802
TCGA-EJ-5494-01	-582.033	-663.199	-1245.23	0.912189
TCGA-EJ-5495-01	194.665	-238.96	-44.2951	0.82619
TCGA-EJ-5496-01	-1261.04	-1158.09	-2419.14	0.968941
TCGA-EJ-5497-01	-535.301	-668.213	-1203.51	0.909663
TCGA-EJ-5498-01	30.8672	-392.361	-361.494	0.851517
TCGA-EJ-5499-01	-688.856	-473.152	-1162.01	0.907115
TCGA-EJ-5501-01	-961.4	-991.6	-1953	0.949766
TCGA-EJ-5502-01	-511.746	-355.91	-867.656	0.888089
TCGA-EJ-5503-01	-553.043	-545.823	-1098.87	0.903175
TCGA-EJ-5504-01	-32.3041	-826.684	-858.988	0.887503
TCGA-EJ-5505-01	-1155.1	-1097.64	-2252.74	0.962612
TCGA-EJ-5506-01	-1036.12	-928.185	-1964.3	0.950284
TCGA-EJ-5507-01	-612.861	-542.848	-1155.71	0.906726
TCGA-EJ-5508-01	-487.757	-287.149	-774.906	0.881749
TCGA-EJ-5509-01	-266.113	-252.361	-518.474	0.863372
TCGA-EJ-5510-01	-645.656	-511.374	-1157.03	0.906807
TCGA-EJ-5511-01	-575.723	-1125.15	-1700.88	0.937536
TCGA-EJ-5512-01	-954.104	-1104.52	-2058.62	0.954504
TCGA-EJ-5514-01	15.2427	-296.781	-281.538	0.845305
TCGA-EJ-5515-01	-745.62	-1054.65	-1800.28	0.942512
TCGA-EJ-5516-01	122.36	-300.308	-177.948	0.837083
TCGA-EJ-5517-01	-469.354	-506.666	-976.02	0.895288
TCGA-EJ-5518-01	108.066	-702.632	-594.566	0.868954
TCGA-EJ-5519-01	-608.992	-1007.08	-1616.07	0.933133
TCGA-EJ-5521-01	-760.45	-751.372	-1511.82	0.927522
TCGA-EJ-5522-01	-492.729	-524.748	-1017.48	0.897983
TCGA-EJ-5524-01	53.5021	-319.577	-266.075	0.84409
TCGA-EJ-5525-01	293.232	-888.208	-594.975	0.868984
TCGA-EJ-5526-01	-179.456	-563.548	-743.004	0.87953
TCGA-EJ-5527-01	-44.1703	-410.967	-455.137	0.858644
TCGA-EJ-5530-01	-535.774	-1073.14	-1608.91	0.932754
TCGA-EJ-5531-01	-405.019	-247.473	-652.492	0.87313
TCGA-EJ-5532-01	-554.615	-1001.07	-1555.69	0.929909
TCGA-EJ-5542-01	-303.226	-839.066	-1142.29	0.905893
TCGA-EJ-7115-01	-402.303	-935.007	-1337.31	0.917644
TCGA-EJ-7123-01	-894.06	-1095.61	-1989.67	0.951437
TCGA-EJ-7125-01	-496.763	-647.946	-1144.71	0.906044
TCGA-EJ-7218-01	-1040.25	-930.073	-1970.33	0.950559
TCGA-EJ-7312-01	-1019.69	-1036.58	-2056.27	0.954401
TCGA-EJ-7314-01	-1330.64	-1091.69	-2422.33	0.969056
TCGA-EJ-7315-01	90.138	253.244	343.382	0.792809
TCGA-EJ-7317-01	-809.495	-1254.5	-2064	0.954739
TCGA-EJ-7318-01	-843.986	-604.603	-1448.59	0.924013
TCGA-EJ-7321-01	-995.601	-521.372	-1516.97	0.927804
TCGA-EJ-7325-01	-966.67	-1042.76	-2009.43	0.952326
TCGA-EJ-7327-01	-12.7368	-749.559	-762.296	0.880874
TCGA-EJ-7328-01	-106.122	132.46	26.3376	0.820304
TCGA-EJ-7330-01	-394.324	-934.711	-1329.03	0.917161
TCGA-EJ-7331-01	-59.6224	-509.043	-568.665	0.867066
TCGA-EJ-7781-01	-577.324	-571.026	-1148.35	0.90627
TCGA-EJ-7782-01	-545.977	-811.97	-1357.95	0.918844
TCGA-EJ-7783-01	-604.204	-758.236	-1362.44	0.919104
TCGA-EJ-7784-01	-1028.16	-962.121	-1990.28	0.951464
TCGA-EJ-7785-01	-136.394	-329.329	-465.723	0.859439
TCGA-EJ-7786-01	-555.21	-1014.31	-1569.52	0.930654
TCGA-EJ-7788-01	-227.774	-757.21	-984.983	0.895873
TCGA-EJ-7789-01	-818.252	-1147.63	-1965.88	0.950356
TCGA-EJ-7791-01	104.138	-619.485	-515.348	0.86314
TCGA-EJ-7792-01	261.47	-90.5715	170.899	0.807984
TCGA-EJ-7793-01	-1039.05	-1176.52	-2215.58	0.96112
TCGA-EJ-7794-01	-283.164	-442.384	-725.548	0.878308
TCGA-EJ-7797-01	-977.588	-803.131	-1780.72	0.941549
TCGA-EJ-8468-01	26.5438	-293.062	-266.519	0.844125
TCGA-EJ-8469-01	-823.737	-1000.51	-1824.25	0.943682
TCGA-EJ-8470-01	-716.523	607.197	-109.326	0.83153
TCGA-EJ-8472-01	-812.073	-1205.87	-2017.94	0.952706
TCGA-EJ-8474-01	-355.879	-961.731	-1317.61	0.916491
TCGA-EJ-A46B-01	-1028.01	-1216.13	-2244.13	0.962269
TCGA-EJ-A46D-01	-970.271	-969.767	-1940.04	0.949169
TCGA-EJ-A46E-01	-920.441	-738.613	-1659.05	0.935382
TCGA-EJ-A46F-01	-1511.82	-1347.18	-2859	0.982878
TCGA-EJ-A46G-01	-398.319	-755.862	-1154.18	0.906631
TCGA-EJ-A46H-01	-40.9751	-188.195	-229.17	0.841173
TCGA-EJ-A46I-01	-943.474	-1022.35	-1965.82	0.950353
TCGA-EJ-A65B-01	-375.37	-759.25	-1134.62	0.905416
TCGA-EJ-A65D-01	-1599.49	-1735.29	-3334.77	0.993339
TCGA-EJ-A65E-01	-1266.23	-1177.35	-2443.58	0.969822
TCGA-EJ-A65F-01	-384.201	-696.285	-1080.49	0.902014
TCGA-EJ-A65G-01	-1140.95	-1297.9	-2438.85	0.969652
TCGA-EJ-A65J-01	-673.169	-860.389	-1533.56	0.92871
TCGA-EJ-A65M-01	-752.787	-608.042	-1360.83	0.91901
TCGA-EJ-A6RA-01	-970.774	-862.15	-1832.92	0.944102
TCGA-EJ-A6RC-01	-138.864	-66.0422	-204.906	0.839242
TCGA-EJ-A7NF-01	-1523.57	-1160.09	-2683.66	0.97781
TCGA-EJ-A7NG-01	-552.694	-874.22	-1426.91	0.922791
TCGA-EJ-A7NH-01	-754.416	-1014.96	-1769.37	0.940986
TCGA-EJ-A7NJ-01	-1141.22	-662.932	-1804.15	0.942702
TCGA-EJ-A7NK-01	-921.094	-1019.26	-1940.35	0.949183
TCGA-EJ-A7NM-01	-514.785	-50.4842	-565.27	0.866818
TCGA-EJ-A7NN-01	-599.459	-465.613	-1065.07	0.901035
TCGA-EJ-A8FN-01	-523.839	-523.245	-1047.08	0.899886
TCGA-EJ-A8FO-01	-925.018	-1141.07	-2066.09	0.95483
TCGA-EJ-A8FP-01	-469.248	-551.137	-1020.38	0.89817
TCGA-EJ-A8FS-01	-1497.93	-1189.61	-2687.54	0.977929
TCGA-EJ-A8FU-01	-224.472	-619.454	-843.926	0.886482
TCGA-EJ-AB20-01	312.99	-216.465	96.5255	0.814369
TCGA-EJ-AB27-01	-1064	-392.796	-1456.8	0.924473
TCGA-FC-7708-01	-50.1101	-506.242	-556.352	0.866164
TCGA-FC-7961-01	50.046	-706.388	-656.342	0.873406
TCGA-FC-A4JI-01	-1589.67	-913.116	-2502.78	0.971904
TCGA-FC-A5OB-01	-1243.38	-1334.64	-2578.03	0.974444
TCGA-FC-A66V-01	-995.608	-682.846	-1678.45	0.936386
TCGA-FC-A6HD-01	-1603.51	-1124.08	-2727.59	0.97914
TCGA-FC-A8O0-01	-1063.18	-1312.43	-2375.62	0.967341
TCGA-G9-6329-01	-477.171	-615.734	-1092.91	0.902799
TCGA-G9-6332-01	-1386.34	-1305.54	-2691.88	0.978062
TCGA-G9-6333-01	-587.828	-719.976	-1307.8	0.915914
TCGA-G9-6336-01	-955.111	-977.432	-1932.54	0.948822
TCGA-G9-6338-01	-284.688	-963.003	-1247.69	0.912337
TCGA-G9-6339-01	-1131.56	-960.419	-2091.98	0.955952
TCGA-G9-6342-01	-1019.06	-1085.9	-2104.96	0.95651
TCGA-G9-6343-01	-887.574	-1038.08	-1925.65	0.948502
TCGA-G9-6347-01	13.2487	142.848	156.097	0.809263
TCGA-G9-6348-01	-262.636	-553.642	-816.278	0.884597
TCGA-G9-6351-01	-1037.39	-1174.79	-2212.17	0.960982
TCGA-G9-6353-01	-702.941	-1148.98	-1851.92	0.945018
TCGA-G9-6354-01	-1379.21	-1075.97	-2455.18	0.970236
TCGA-G9-6356-01	-351.649	-375.002	-726.651	0.878385
TCGA-G9-6361-01	-272.52	-1042.48	-1315	0.916337
TCGA-G9-6362-01	-702.202	-829.686	-1531.89	0.928619
TCGA-G9-6363-01	-635.241	-777.626	-1412.87	0.921995
TCGA-G9-6364-01	-236.655	-1009.49	-1246.14	0.912244
TCGA-G9-6365-01	-132.838	-818.552	-951.39	0.893672
TCGA-G9-6366-01	-1106.02	-1137.42	-2243.43	0.962241
TCGA-G9-6367-01	-690.826	-897.888	-1588.71	0.931681
TCGA-G9-6369-01	-885.386	-1200.47	-2085.86	0.955688
TCGA-G9-6370-01	-458.027	-689.277	-1147.3	0.906205
TCGA-G9-6371-01	-1144.67	-1157.76	-2302.42	0.964562
TCGA-G9-6373-01	-339.011	-579.31	-918.32	0.891483
TCGA-G9-6377-01	-777.976	-659.188	-1437.16	0.92337
TCGA-G9-6378-01	-239.628	-940.429	-1180.06	0.908227
TCGA-G9-6379-01	-391.895	270.155	-121.74	0.832541
TCGA-G9-6384-01	-414.983	-729.352	-1144.33	0.90602
TCGA-G9-6385-01	-606.493	-976.943	-1583.44	0.9314
TCGA-G9-6494-01	-620.355	-1099.24	-1719.6	0.938488
TCGA-G9-6496-01	-488.3	-1009.77	-1498.07	0.926766
TCGA-G9-6498-01	-324.998	63.9536	-261.045	0.843694
TCGA-G9-6499-01	-1198.35	-833.601	-2031.95	0.953329
TCGA-G9-7509-01	-832.739	-1241.62	-2074.36	0.95519
TCGA-G9-7510-01	-244.533	-655.374	-899.907	0.890255
TCGA-G9-7519-01	-630.361	-1058.37	-1688.73	0.936914
TCGA-G9-7521-01	-135.795	114.174	-21.6214	0.82431
TCGA-G9-7522-01	-519.717	-814.211	-1333.93	0.917447
TCGA-G9-7523-01	940.334	103.776	1044.11	0.72604
TCGA-G9-7525-01	-406.573	-940.573	-1347.15	0.918217
TCGA-G9-A9S0-01	-981.845	-582.531	-1564.38	0.930378
TCGA-G9-A9S4-01	-1436.36	-1340.29	-2776.66	0.980579
TCGA-G9-A9S7-01	-1478.46	-987.627	-2466.09	0.970622
TCGA-H9-7775-01	-535.41	-1028.86	-1564.27	0.930372
TCGA-H9-A6BX-01	-1.55476	-300.063	-301.618	0.846876
TCGA-H9-A6BY-01	-1242.69	-1437.75	-2680.44	0.977711
TCGA-HC-7075-01	-1156.87	-732.701	-1889.57	0.946811
TCGA-HC-7077-01	-1446.35	-1362.1	-2808.45	0.981483
TCGA-HC-7078-01	-620.301	-617.265	-1237.57	0.911727
TCGA-HC-7079-01	443.273	2339.39	2782.66	0.528936
TCGA-HC-7080-01	-1291.45	-1145.52	-2436.97	0.969585
TCGA-HC-7081-01	721.665	-124.591	597.075	0.769569
TCGA-HC-7209-01	-865.488	-829.759	-1695.25	0.937248
TCGA-HC-7210-01	17.8284	-298.768	-280.94	0.845258
TCGA-HC-7211-01	-959.514	-552.348	-1511.86	0.927524
TCGA-HC-7212-01	-626.277	-1025.89	-1652.17	0.935024
TCGA-HC-7213-01	-532.5	-582.228	-1114.73	0.904172
TCGA-HC-7230-01	-1275.64	-1248.95	-2524.59	0.972652
TCGA-HC-7231-01	-889.023	-457.57	-1346.59	0.918185
TCGA-HC-7232-01	-556.032	-1064.25	-1620.28	0.933355
TCGA-HC-7233-01	-49.1818	56.0051	6.82333	0.821939
TCGA-HC-7736-01	-436.313	-598.83	-1035.14	0.899121
TCGA-HC-7737-01	-147.501	-90.7551	-238.256	0.841893
TCGA-HC-7738-01	-1192.25	-996.783	-2189.03	0.960037
TCGA-HC-7740-01	667.368	127.956	795.324	0.750663
TCGA-HC-7742-01	-528.925	-1115.23	-1644.15	0.934607
TCGA-HC-7744-01	-1138.91	-1183.07	-2321.97	0.965315
TCGA-HC-7745-01	-26.6794	-180.29	-206.969	0.839406
TCGA-HC-7747-01	-653.965	-289.55	-943.516	0.893152
TCGA-HC-7748-01	-74.1765	-466.593	-540.769	0.865019
TCGA-HC-7749-01	-434.543	-746.657	-1181.2	0.908297
TCGA-HC-7750-01	-485.085	-941.307	-1426.39	0.922762
TCGA-HC-7752-01	-844.612	-894.156	-1738.77	0.939456
TCGA-HC-7817-01	58.3802	-57.2383	1.14196	0.822414
TCGA-HC-7818-01	-774.935	-575.504	-1350.44	0.918408
TCGA-HC-7819-01	-1383.36	-1274.31	-2657.67	0.977004
TCGA-HC-7820-01	-1188.84	-1106.26	-2295.1	0.964278
TCGA-HC-7821-01	188.46	-188.367	0.0927592	0.822502
TCGA-HC-8213-01	-1539.06	-1338.4	-2877.46	0.983373
TCGA-HC-8216-01	-629.702	-454.026	-1083.73	0.902219
TCGA-HC-8256-01	-1287.12	-1070.72	-2357.84	0.966676
TCGA-HC-8257-01	-721.53	-891.665	-1613.19	0.932981
TCGA-HC-8258-01	-1035.12	-751.379	-1786.5	0.941834
TCGA-HC-8259-01	-1299.26	-1304.5	-2603.76	0.975286
TCGA-HC-8260-01	-692.552	-861.252	-1553.8	0.929808
TCGA-HC-8261-01	-791.238	-604.646	-1395.88	0.921027
TCGA-HC-8262-01	-1159.73	-1178.75	-2338.48	0.965945
TCGA-HC-8264-01	264.758	-728.232	-463.474	0.85927
TCGA-HC-8265-01	-817.897	-753.208	-1571.1	0.930739
TCGA-HC-8266-01	-142.509	965.269	822.76	0.747996
TCGA-HC-A48F-01	-843.968	-1457.18	-2301.15	0.964512
TCGA-HC-A4ZV-01	-87.8264	-131.614	-219.44	0.8404
TCGA-HC-A631-01	-1022.87	-1232.6	-2255.47	0.96272
TCGA-HC-A632-01	15.7642	248.567	264.331	0.799828
TCGA-HC-A6AL-01	-619.354	-465.982	-1085.34	0.902321
TCGA-HC-A6AN-01	-712.284	-698.914	-1411.2	0.9219
TCGA-HC-A6AO-01	-1136.44	-170.551	-1306.99	0.915866
TCGA-HC-A6AP-01	-406.542	-272.235	-678.777	0.875005
TCGA-HC-A6AQ-01	-1122.9	-917.572	-2040.47	0.953706
TCGA-HC-A6AS-01	-136.228	-6.21913	-142.447	0.834221
TCGA-HC-A6HX-01	-731.85	-783.584	-1515.43	0.92772
TCGA-HC-A6HY-01	-1391.52	-1089.08	-2480.6	0.971132
TCGA-HC-A76W-01	-156.513	-723.895	-880.408	0.888948
TCGA-HC-A76X-01	-1374.92	-1479.65	-2854.57	0.982757
TCGA-HC-A8CY-01	-1003.18	-386.81	-1389.99	0.92069
TCGA-HC-A8D0-01	-381.719	-480.954	-862.673	0.887753
TCGA-HC-A8D1-01	-380.141	-634.176	-1014.32	0.897778
TCGA-HC-A9TE-01	1.97589	235.725	237.701	0.802168
TCGA-HC-A9TH-01	-223.762	-537.153	-760.915	0.880778
TCGA-HI-7168-01	-6.84366	-1165.67	-1172.51	0.907763
TCGA-HI-7169-01	-275.364	-922.476	-1197.84	0.909316
TCGA-HI-7170-01	118.236	-301.306	-183.07	0.837494
TCGA-HI-7171-01	-704.487	-905.481	-1609.97	0.93281
TCGA-J4-8198-01	-475.997	-1109.94	-1585.94	0.931533
TCGA-J4-8200-01	-476.302	-923.716	-1400.02	0.921263
TCGA-J4-A67K-01	-905.64	-334.559	-1240.2	0.911886
TCGA-J4-A67L-01	-609.54	-249.059	-858.599	0.887477
TCGA-J4-A67M-01	-201.492	-19.2393	-220.731	0.840502
TCGA-J4-A67N-01	-1039.1	-498.658	-1537.76	0.928938
TCGA-J4-A67O-01	-165.164	-487.768	-652.932	0.873162
TCGA-J4-A67Q-01	-4.3534	-309.298	-313.652	0.847814
TCGA-J4-A67R-01	-591.639	-229.069	-820.708	0.8849
TCGA-J4-A67S-01	-1205.05	-612.779	-1817.83	0.94337
TCGA-J4-A67T-01	-985.403	-756.726	-1742.13	0.939625
TCGA-J4-A6G1-01	-63.3666	1262.74	1199.37	0.710181
TCGA-J4-A6G3-01	-551.842	1.88665	-549.955	0.865695
TCGA-J4-A6M7-01	-934.072	-1347.78	-2281.85	0.963761
TCGA-J4-A83I-01	-629.682	-687.614	-1317.3	0.916472
TCGA-J4-A83J-01	-987.659	-458.652	-1446.31	0.923885
TCGA-J4-A83K-01	-814.295	-1144.17	-1958.46	0.950016
TCGA-J4-A83L-01	-599.09	-1047.49	-1646.58	0.934733
TCGA-J4-A83M-01	-938.669	-803.468	-1742.14	0.939626
TCGA-J4-A83N-01	-1298.46	-1032.57	-2331.03	0.965662
TCGA-J4-AATV-01	-526.666	-387.611	-914.277	0.891214
TCGA-J4-AATZ-01	-1254.02	-1106.87	-2360.89	0.966791
TCGA-J4-AAU2-01	-883.651	-938.198	-1821.85	0.943565
TCGA-J9-A52B-01	-547.238	-657.541	-1204.78	0.90974
TCGA-J9-A52C-01	260.802	-9.60388	251.199	0.800983
TCGA-J9-A52D-01	-1605.11	-1443.81	-3048.92	0.987632
TCGA-J9-A52E-01	269.66	-410.852	-141.192	0.834119
TCGA-J9-A8CK-01	71.4597	-765.686	-694.227	0.8761
TCGA-J9-A8CL-01	277.57	-341.078	-63.508	0.827776
TCGA-J9-A8CM-01	41.8284	-644.866	-603.038	0.869569
TCGA-J9-A8CN-01	-793.041	-928.008	-1721.05	0.938562
TCGA-J9-A8CP-01	-346.908	-784.47	-1131.38	0.905214
TCGA-KC-A4BL-01	-537.523	-568.624	-1106.15	0.903634
TCGA-KC-A4BN-01	-1486.94	-1131.23	-2618.17	0.975751
TCGA-KC-A4BR-01	-154.929	-817.649	-972.578	0.895063
TCGA-KC-A4BV-01	-145.279	-493.825	-639.105	0.872171
TCGA-KC-A7F3-01	-1035.59	-950.116	-1985.7	0.951257
TCGA-KC-A7F5-01	-1461.97	-1657.01	-3118.97	0.989192
TCGA-KC-A7F6-01	-950.706	-904.483	-1855.19	0.945175
TCGA-KC-A7FA-01	-836.762	-779.9	-1616.66	0.933164
TCGA-KC-A7FD-01	-1594.99	-1140.63	-2735.63	0.97938
TCGA-KC-A7FE-01	-97.0467	-790.054	-887.101	0.889397
TCGA-KK-A59V-01	-495.128	1532.39	1037.26	0.726731
TCGA-KK-A59X-01	-513.508	-936.577	-1450.08	0.924097
TCGA-KK-A59Y-01	-1299.6	-1164.63	-2464.23	0.970556
TCGA-KK-A59Z-01	34.2261	-558.702	-524.476	0.863816
TCGA-KK-A5A1-01	-310.083	-581.486	-891.569	0.889697
TCGA-KK-A6DY-01	-958.252	-585.967	-1544.22	0.929289
TCGA-KK-A6E0-01	-1193.51	-1069.05	-2262.55	0.963001
TCGA-KK-A6E1-01	-1247.66	-1026.84	-2274.5	0.963472
TCGA-KK-A6E2-01	-1232.24	-963.728	-2195.97	0.960321
TCGA-KK-A6E3-01	-298.95	-203.716	-502.666	0.862199
TCGA-KK-A6E4-01	-1249.03	-958.127	-2207.16	0.960778
TCGA-KK-A6E5-01	-696.093	-823.822	-1519.91	0.927965
TCGA-KK-A6E6-01	-363.597	-709.963	-1073.56	0.901575
TCGA-KK-A6E7-01	-1087.95	-1125.08	-2213.03	0.961017
TCGA-KK-A6E8-01	-1146.92	-1264.93	-2411.85	0.968676
TCGA-KK-A7AP-01	-1230.58	-1443.78	-2674.36	0.977523
TCGA-KK-A7AQ-01	-588.525	-922.595	-1511.12	0.927483
TCGA-KK-A7AU-01	-1862.32	-1461.62	-3323.95	0.993155
TCGA-KK-A7AV-01	-444.319	297.634	-146.685	0.834564
TCGA-KK-A7AW-01	-942.363	21.2592	-921.104	0.891668
TCGA-KK-A7AY-01	-1028.27	-986.932	-2015.2	0.952584
TCGA-KK-A7AZ-01	-985.519	-1131.36	-2116.88	0.957019
TCGA-KK-A7B0-01	-331.739	294.679	-37.0607	0.825591
TCGA-KK-A7B1-01	-215.919	-874.063	-1089.98	0.902615
TCGA-KK-A7B2-01	-239.913	276.481	36.568	0.819445
TCGA-KK-A7B3-01	-203.592	-244.208	-447.799	0.858091
TCGA-KK-A7B4-01	-615.906	-576.635	-1192.54	0.908992
TCGA-KK-A8I4-01	287.263	416.403	703.667	0.759484
TCGA-KK-A8I5-01	-567.496	-990.358	-1557.85	0.930026
TCGA-KK-A8I6-01	-1086.71	-913.768	-2000.48	0.951924
TCGA-KK-A8I7-01	-228.127	-329.604	-557.732	0.866265
TCGA-KK-A8I8-01	-905.515	-969.308	-1874.82	0.946112
TCGA-KK-A8I9-01	-225.111	-290.036	-515.146	0.863126
TCGA-KK-A8IA-01	-1041.55	-1203.98	-2245.53	0.962325
TCGA-KK-A8IB-01	-523.88	-189.735	-713.615	0.877469
TCGA-KK-A8IC-01	-178.084	-476.699	-654.784	0.873294
TCGA-KK-A8ID-01	-1301.8	-1083.69	-2385.49	0.967708
TCGA-KK-A8IF-01	-971.426	-1280	-2251.43	0.96256
TCGA-KK-A8IG-01	52.6053	-669.125	-616.52	0.870544
TCGA-KK-A8IH-01	-999.079	-601.884	-1600.96	0.932333
TCGA-KK-A8II-01	-1688.99	-1297.15	-2986.14	0.986145
TCGA-KK-A8IJ-01	-973.03	-1147.39	-2120.42	0.95717
TCGA-KK-A8IK-01	-1469.76	-1247.72	-2717.48	0.978838
TCGA-KK-A8IL-01	-554.331	71.0641	-483.267	0.860753
TCGA-KK-A8IM-01	-527.283	-673.346	-1200.63	0.909487
TCGA-M7-A71Y-01	-774.824	-921.801	-1696.63	0.937319
TCGA-M7-A71Z-01	-1608.31	-1493.22	-3101.52	0.988813
TCGA-M7-A720-01	-1030.98	-879.112	-1910.09	0.947776
TCGA-M7-A721-01	-738.322	-809.427	-1547.75	0.92948
TCGA-M7-A722-01	-1205.48	-955.706	-2161.19	0.958885
TCGA-M7-A723-01	-143.332	72.5445	-70.7876	0.828375
TCGA-M7-A724-01	-1776.91	-1451.83	-3228.74	0.991426
TCGA-M7-A725-01	-1121.33	-1149.16	-2270.49	0.963314
TCGA-MG-AAMC-01	-1375.06	-1171.44	-2546.5	0.973394
TCGA-QU-A6IL-01	-1204.73	-845.886	-2050.62	0.954153
TCGA-QU-A6IM-01	-968.818	-183.338	-1152.16	0.906506
TCGA-QU-A6IN-01	-1495	-1294.6	-2789.6	0.980949
TCGA-QU-A6IO-01	-1015.14	-479.295	-1494.43	0.926565
TCGA-QU-A6IP-01	-963.83	-1076.8	-2040.63	0.953713
TCGA-SU-A7E7-01	-724.313	-494.689	-1219	0.910605
TCGA-TK-A8OK-01	761.716	-590.235	171.481	0.807934
TCGA-TP-A8TT-01	-271.654	176.228	-95.426	0.830395
TCGA-TP-A8TV-01	-1217.24	-1310.36	-2527.59	0.972755
TCGA-V1-A8MF-01	-407.071	-172.283	-579.355	0.867847
TCGA-V1-A8MG-01	-466.464	-751.398	-1217.86	0.910535
TCGA-V1-A8MK-01	-729.352	-918.817	-1648.17	0.934816
TCGA-V1-A8ML-01	-530.068	-1133.31	-1663.38	0.935607
TCGA-V1-A8MM-01	-236.911	-327.328	-564.239	0.866742
TCGA-V1-A8MU-01	-134.685	-288.223	-422.908	0.856209
TCGA-V1-A8WL-01	-570.509	-381.315	-951.824	0.8937
TCGA-V1-A8WN-01	-769.535	-830.746	-1600.28	0.932297
TCGA-V1-A8WS-01	-1126.74	-1341.65	-2468.39	0.970703
TCGA-V1-A8WV-01	-589.971	-344.473	-934.443	0.892553
TCGA-V1-A8WW-01	-619.414	-798.265	-1417.68	0.922268
TCGA-V1-A8X3-01	-570.924	-948.184	-1519.11	0.927921
TCGA-V1-A9O5-01	-616.358	9.27142	-607.086	0.869862
TCGA-V1-A9O7-01	53.5029	-529.141	-475.638	0.860182
TCGA-V1-A9O9-01	-367.996	489.551	121.555	0.812231
TCGA-V1-A9OA-01	-130.555	-718.549	-849.103	0.886834
TCGA-V1-A9OF-01	-1292.21	-1033.34	-2325.55	0.965452
TCGA-V1-A9OH-01	-621.788	-859.398	-1481.19	0.925832
TCGA-V1-A9OL-01	-637.139	-579.881	-1217.02	0.910484
TCGA-V1-A9OQ-01	-688.361	-783.849	-1472.21	0.925333
TCGA-V1-A9OT-01	-788.257	-800.165	-1588.42	0.931666
TCGA-V1-A9OX-01	-815.099	-622.925	-1438.02	0.923419
TCGA-V1-A9OY-01	-586.732	-625.894	-1212.63	0.910217
TCGA-V1-A9Z7-01	257.598	-507.707	-250.109	0.842831
TCGA-V1-A9Z8-01	1.5695	-579.12	-577.551	0.867715
TCGA-V1-A9Z9-01	-390.343	-901.529	-1291.87	0.914973
TCGA-V1-A9ZG-01	-277.039	-775.212	-1052.25	0.900217
TCGA-V1-A9ZI-01	-114.744	-417.99	-532.734	0.864426
TCGA-V1-A9ZK-01	-635.863	-955.628	-1591.49	0.931829
TCGA-V1-A9ZR-01	156.192	-46.9893	109.202	0.813287
TCGA-VN-A88I-01	552.089	-365.167	186.922	0.806596
TCGA-VN-A88K-01	-358.71	-899.237	-1257.95	0.912952
TCGA-VN-A88L-01	-460.681	-1106.74	-1567.43	0.930542
TCGA-VN-A88M-01	-1291.42	-1241.82	-2533.25	0.972947
TCGA-VN-A88N-01	-1225.06	-1164.56	-2389.63	0.96786
TCGA-VN-A88O-01	-995.077	-743.254	-1738.33	0.939434
TCGA-VN-A88P-01	-382.755	-808.374	-1191.13	0.908906
TCGA-VN-A88Q-01	-1282.8	-1095.76	-2378.57	0.967451
TCGA-VN-A88R-01	-491.117	-800.703	-1291.82	0.91497
TCGA-VN-A943-01	-1877.6	-1579.36	-3456.97	0.995246
TCGA-VP-A872-01	-274.23	-196.488	-470.718	0.859814
TCGA-VP-A875-01	-1349.23	-1469.73	-2818.96	0.981778
TCGA-VP-A876-01	-1402.8	-1325.2	-2728	0.979153
TCGA-VP-A878-01	-271.631	-598.845	-870.476	0.888279
TCGA-VP-A879-01	-688.872	-1249.25	-1938.12	0.94908
TCGA-VP-A87B-01	-751.83	-1013.71	-1765.54	0.940795
TCGA-VP-A87C-01	357.696	1312.86	1670.56	0.659829
TCGA-VP-A87D-01	-1200.09	-1353.89	-2553.98	0.973645
TCGA-VP-A87E-01	-120.781	113.851	-6.92948	0.823087
TCGA-VP-A87H-01	-853.799	-980.855	-1834.65	0.944186
TCGA-VP-A87J-01	-969.802	-1119.81	-2089.61	0.95585
TCGA-VP-A87K-01	-1331.81	-1100.57	-2432.38	0.969419
TCGA-VP-AA1N-01	-365.902	-451.483	-817.385	0.884673
TCGA-WW-A8ZI-01	-1001.7	-863.323	-1865.02	0.945645
TCGA-X4-A8KQ-01	-279.313	-603.941	-883.254	0.889139
TCGA-X4-A8KS-01	-896.621	-648.155	-1544.78	0.929319
TCGA-XA-A8JR-01	-715.096	-883.686	-1598.78	0.932217
TCGA-XJ-A83F-01	-832.449	-1221.22	-2053.66	0.954286
TCGA-XJ-A83G-01	-1265.76	-1116.43	-2382.18	0.967585
TCGA-XJ-A83H-01	-1210.58	-920.721	-2131.3	0.957631
TCGA-XJ-A9DI-01	-198.921	138.341	-60.5807	0.827534
TCGA-XJ-A9DK-01	-772.045	-789.171	-1561.22	0.930207
TCGA-XJ-A9DQ-01	-940.3	-1090.8	-2031.1	0.953291
TCGA-XJ-A9DX-01	-874.118	-948.307	-1822.43	0.943593
TCGA-XK-AAIR-01	-572.049	-630.866	-1202.91	0.909626
TCGA-XK-AAIV-01	82.9506	788.472	871.423	0.743236
TCGA-XK-AAIW-01	-1377.28	-498.934	-1876.21	0.946178
TCGA-XK-AAJ3-01	-569.707	-1160.28	-1729.99	0.939014
TCGA-XK-AAJA-01	-1226.16	-1093.19	-2319.35	0.965215
TCGA-XK-AAJP-01	-794.741	-755.864	-1550.61	0.929635
TCGA-XK-AAJR-01	-625.765	-991.446	-1617.21	0.933193
TCGA-XK-AAJT-01	-237.133	-619.056	-856.189	0.887314
TCGA-XK-AAJU-01	-983.112	-740.305	-1723.42	0.938682
TCGA-XK-AAK1-01	-1154.85	-889.091	-2043.94	0.953859
TCGA-XQ-A8TA-01	-1856.1	-1795.98	-3652.09	0.997627
TCGA-XQ-A8TB-01	-191.974	-936.657	-1128.63	0.905042
TCGA-Y6-A8TL-01	-765.756	-1136.38	-1902.13	0.947403
TCGA-Y6-A9XI-01	-1161.61	-1134.21	-2295.81	0.964306
TCGA-YJ-A8SW-01	-947.8	-1302.29	-2250.09	0.962507
TCGA-YL-A8HJ-01	432.084	-147.646	284.438	0.798053
TCGA-YL-A8HK-01	-312.509	-627.59	-940.098	0.892927
TCGA-YL-A8HL-01	-1135.75	-1366.61	-2502.36	0.971889
TCGA-YL-A8HM-01	-674.935	-229.238	-904.173	0.89054
TCGA-YL-A8HO-01	309.191	236.883	546.074	0.774328
TCGA-YL-A8S8-01	-394.777	-1016.26	-1411.03	0.921891
TCGA-YL-A8S9-01	-1541.59	-1561.33	-3102.92	0.988843
TCGA-YL-A8SA-01	-1471.13	-1186.36	-2657.49	0.976998
TCGA-YL-A8SB-01	-134.601	-750.127	-884.728	0.889238
TCGA-YL-A8SC-01	-491.111	-310.081	-801.192	0.883562
TCGA-YL-A8SH-01	-784.164	-1008.75	-1792.92	0.94215
TCGA-YL-A8SI-01	-270.551	-576.286	-846.836	0.88668
TCGA-YL-A8SJ-01	-38.2013	-1165.64	-1203.84	0.909682
TCGA-YL-A8SK-01	-510.721	-601.429	-1112.15	0.904011
TCGA-YL-A8SL-01	-1367.43	-1337.28	-2704.71	0.978453
TCGA-YL-A8SO-01	-518.644	-941.686	-1460.33	0.92467
TCGA-YL-A8SP-01	-795.012	-1503.79	-2298.81	0.964422
TCGA-YL-A8SQ-01	-551.139	-770.575	-1321.71	0.916732
TCGA-YL-A8SR-01	-593.11	-991.319	-1584.43	0.931453
TCGA-YL-A9WH-01	-864.688	-1031.84	-1896.53	0.947139
TCGA-YL-A9WI-01	-796.814	-1123.31	-1920.12	0.948244
TCGA-YL-A9WJ-01	-328.252	-388.537	-716.789	0.877692
TCGA-YL-A9WK-01	-45.8419	-461.847	-507.689	0.862572
TCGA-YL-A9WL-01	-1062.85	-1346.05	-2408.9	0.968568
TCGA-YL-A9WX-01	-546.613	-375.063	-921.676	0.891706
TCGA-YL-A9WY-01	218.383	429.497	647.879	0.764785
TCGA-ZG-A8QW-01	-340.404	-307.859	-648.263	0.872828
TCGA-ZG-A8QX-01	-903.84	-955.286	-1859.13	0.945363
TCGA-ZG-A8QY-01	-416.828	-1133.57	-1550.4	0.929623
TCGA-ZG-A8QZ-01	-147.841	-384.627	-532.468	0.864407
TCGA-ZG-A9KY-01	-832.773	27.3773	-805.396	0.883851
TCGA-ZG-A9L0-01	274.674	20.2602	294.934	0.797124
TCGA-ZG-A9L1-01	-507.814	-1491.38	-1999.2	0.951866
TCGA-ZG-A9L2-01	486.184	31.9936	518.177	0.776912
TCGA-ZG-A9L4-01	48.1225	-583.374	-535.252	0.864612
TCGA-ZG-A9L5-01	-838.336	-1042.17	-1880.5	0.946382
TCGA-ZG-A9L6-01	77.2558	-491.567	-414.311	0.855557
TCGA-ZG-A9L9-01	327.807	-116.629	211.179	0.804487
TCGA-ZG-A9LB-01	-483.456	-347.106	-830.563	0.885573
TCGA-ZG-A9LM-01	-178.674	-637.053	-815.727	0.884559
TCGA-ZG-A9LN-01	124.694	950.212	1074.91	0.722924
TCGA-ZG-A9LS-01	406.983	414.309	821.291	0.748139
TCGA-ZG-A9LU-01	-948.458	-317.7	-1266.16	0.913443
TCGA-ZG-A9LY-01	-415.951	-594.177	-1010.13	0.897507
TCGA-ZG-A9LZ-01	-637.12	-498.497	-1135.62	0.905478
TCGA-ZG-A9M4-01	-829.21	114.011	-715.199	0.877581
TCGA-ZG-A9MC-01	167.593	1066.49	1234.08	0.706585
TCGA-ZG-A9N3-01	-1180.58	-230.962	-1411.54	0.92192
TCGA-ZG-A9ND-01	-1221.61	-1076.55	-2298.17	0.964397
TCGA-ZG-A9NI-01	41.5052	-862.821	-821.316	0.884942
