# Supplementary material for: Complement C7 (C7), a Potential Tumor Suppressor, Is an Immune-Related Prognostic Biomarker in Prostate Cancer (PC)
Source: Front Oncol. 2020 Aug 25;10:1532. doi: 10.3389/fonc.2020.01532 (PMC7477933; doi:10.3389/fonc.2020.01532)
Supplement: Table S2 — Differentially expressed genes (DEGs) between low-immune samples and high-immune samples. [file Table_2.XLSX]

## Sheet: diffSig1
Table S2: Differentially expressed genes (DEGs) between low-immune samples and high-immune samples.
DEGs	logFC	AveExpr	t	P.Value	adj.P.Val	B
ITGB2	1.26832	10.5567	24.9539	1.47137e-89	3.57792e-85	193.536
HCK	1.09849	8.47751	24.803	7.81533e-89	9.50226e-85	191.875
MIR7846	1.15531	10.0907	24.6181	6.05667e-88	4.90933e-84	189.839
MIR7847	1.3252	10.0105	24.5567	1.19599e-87	6.23258e-84	189.162
SELPLG	1.21317	8.8468	24.5423	1.40289e-87	6.23258e-84	189.003
LAPTM5	1.25663	11.5233	24.534	1.53783e-87	6.23258e-84	188.912
CD4	1.29207	9.92008	24.4946	2.37874e-87	8.26341e-84	188.478
CD53	1.23354	9.47688	24.4172	5.61258e-87	1.70602e-83	187.624
IL10RA	1.2684	9.0963	24.3768	8.78329e-87	2.37315e-83	187.178
AOAH	1.15179	8.07922	24.3345	1.40447e-86	3.41526e-83	186.712
CD48	1.35423	8.46324	24.2844	2.44805e-86	5.41176e-83	186.159
MYO1F	1.02997	9.14871	24.1081	1.73078e-85	3.50728e-82	184.213
CORO1A	1.43392	9.92067	24.0182	4.69727e-85	8.78643e-82	183.22
SASH3	1.23015	8.44022	23.9009	1.72789e-84	3.00123e-81	181.925
HCLS1	1.14729	9.89237	23.7892	5.98257e-84	9.69855e-81	180.689
CD86	1.03026	7.85796	23.6836	1.93285e-83	2.93757e-80	179.522
BIN2	1.04012	7.83825	23.5775	6.28868e-83	8.9954e-80	178.349
CD74	1.31823	15.2513	23.4918	1.63051e-82	2.0868e-79	177.401
CTSS	1.33166	10.5874	23.0054	3.65618e-80	4.44537e-77	172.016
DOK2	1.00983	7.65676	22.9817	4.75689e-80	5.50825e-77	171.755
GPSM3	1.08841	8.92353	22.9746	5.15132e-80	5.69384e-77	171.675
JAML	1.28329	8.55862	22.9559	6.3404e-80	6.70346e-77	171.469
HLA-DRA	1.35935	13.6622	22.7069	1.01542e-78	9.49687e-76	168.71
MS4A6A	1.12965	9.62196	22.6662	1.59706e-78	1.43836e-75	168.259
LAIR1	1.01957	8.876	22.6589	1.73225e-78	1.50439e-75	168.178
APBB1IP	1.04154	8.09159	22.6494	1.92497e-78	1.61412e-75	168.073
SPI1	1.03033	8.89798	22.5335	7.00207e-78	5.67564e-75	166.789
THEMIS2	1.10236	8.66153	22.318	7.72427e-77	6.05907e-74	164.4
FERMT3	1.01748	9.0366	22.3029	9.13063e-77	6.93843e-74	164.234
HLA-DRB1	1.30617	12.8243	22.2915	1.03706e-76	7.64189e-74	164.107
SLAMF7	1.32231	7.9116	22.1876	3.30052e-76	2.22941e-73	162.955
HLA-DOA	1.26708	9.74529	22.0141	2.2807e-75	1.49891e-72	161.032
NCKAP1L	1.17127	9.20992	22.0089	2.41524e-75	1.50645e-72	160.975
RAC2	1.25299	9.28421	22.0089	2.41608e-75	1.50645e-72	160.975
ITGAL	1.31855	8.80364	21.9923	2.90678e-75	1.76711e-72	160.791
CARD11	1.098	7.82107	21.9873	3.07447e-75	1.82346e-72	160.735
IL16	1.14731	8.60427	21.9594	4.19291e-75	2.42759e-72	160.426
CYTIP	1.22807	8.05092	21.9101	7.26422e-75	4.01464e-72	159.88
PTPN7	1.11065	7.809	21.866	1.18656e-74	6.27251e-72	159.391
PLEK	1.23563	8.60619	21.8612	1.25253e-74	6.48039e-72	159.338
CYTH4	1.03217	8.40467	21.8437	1.52117e-74	7.70631e-72	159.144
SNX20	1.07627	7.29871	21.7782	3.15555e-74	1.53467e-71	158.418
CASP1	1.08327	8.50986	21.7243	5.75281e-74	2.69022e-71	157.821
CCR5	1.10927	7.80946	21.6259	1.72217e-73	7.90149e-71	156.73
CD247	1.08496	7.44451	21.6227	1.78331e-73	8.03053e-71	156.695
MPEG1	1.33956	9.6921	21.6111	2.02948e-73	8.81265e-71	156.567
CD3E	1.38748	8.77037	21.5341	4.78274e-73	2.04038e-70	155.714
AIF1	1.11208	8.98762	21.4901	7.81362e-73	3.22041e-70	155.225
CD6	1.2151	7.96885	21.4715	9.60852e-73	3.89417e-70	155.02
HLA-DQA1	1.40408	10.998	21.4412	1.34656e-72	5.36794e-70	154.684
CD52	1.37017	8.64614	21.3891	2.40557e-72	9.43487e-70	154.107
HLA-DPB1	1.19466	12.5428	21.3805	2.64785e-72	1.02203e-69	154.011
ARHGAP9	1.08543	8.05228	21.3548	3.52419e-72	1.33903e-69	153.727
C1QC	1.18132	10.9342	21.2231	1.52706e-71	5.4608e-69	152.268
CD96	1.17001	7.72051	21.2185	1.60697e-71	5.6633e-69	152.217
SAMSN1	1.00955	7.63165	21.1993	1.9894e-71	6.91091e-69	152.005
EVI2B	1.14829	8.28358	21.1674	2.83727e-71	9.71744e-69	151.651
PARVG	1.00975	8.31283	21.1425	3.74484e-71	1.26477e-68	151.375
CST7	1.04475	7.46652	21.0481	1.06984e-70	3.51557e-68	150.331
CD2	1.30356	8.33934	20.9731	2.46517e-70	7.78513e-68	149.5
SPN	1.11911	8.25162	20.9488	3.22925e-70	1.00674e-67	149.232
JAK3	1.15657	8.5568	20.9474	3.27849e-70	1.00915e-67	149.217
CPVL	1.10634	9.36872	20.9182	4.54066e-70	1.38019e-67	148.893
CD37	1.24024	8.93935	20.9066	5.16561e-70	1.55077e-67	148.764
CD3D	1.2113	7.59039	20.8821	6.7831e-70	2.01152e-67	148.493
TMC8	1.18157	8.43653	20.8785	7.0581e-70	2.06785e-67	148.454
LCP2	1.08377	9.08462	20.863	8.38248e-70	2.39808e-67	148.283
LGALS9	1.13568	9.50419	20.8613	8.54247e-70	2.41543e-67	148.264
SLAMF8	1.06217	7.97059	20.7315	3.6187e-69	1.01145e-66	146.828
CCL22	1.14177	7.42918	20.636	1.04564e-68	2.85696e-66	145.772
VAV1	1.02979	8.14282	20.5841	1.86112e-68	4.97328e-66	145.198
C1QB	1.22021	11.065	20.4799	5.92385e-68	1.54893e-65	144.046
CSF1R	1.1097	10.3555	20.4667	6.85763e-68	1.77401e-65	143.901
CIITA	1.16845	9.16066	20.4177	1.18235e-67	3.02644e-65	143.359
C3	1.882	12.3311	20.3796	1.80549e-67	4.43476e-65	142.938
RUNX3	1.10357	8.31879	20.3132	3.77125e-67	9.07974e-65	142.205
PIK3CD	1.03651	8.86612	20.3044	4.15915e-67	9.9155e-65	142.107
C1QA	1.28308	11.029	20.2942	4.65403e-67	1.08819e-64	141.996
CLEC10A	1.14835	7.72957	20.2705	6.06053e-67	1.39032e-64	141.733
DOCK2	1.20992	8.70743	20.195	1.40055e-66	3.15343e-64	140.899
FYB	1.26914	8.74536	20.1538	2.21112e-66	4.88799e-64	140.445
HLA-DMA	1.08324	10.8509	20.0956	4.21403e-66	9.23176e-64	139.804
IL2RG	1.31642	9.1513	20.0094	1.09678e-65	2.38128e-63	138.852
CD3G	1.0074	7.06984	19.9711	1.67543e-65	3.57381e-63	138.43
CD5	1.13688	7.71789	19.9254	2.78001e-65	5.8784e-63	137.927
LST1	1.02994	8.11257	19.9044	3.51069e-65	7.35944e-63	137.694
CXCR4	1.34598	10.6613	19.8688	5.20775e-65	1.06418e-62	137.302
CYBB	1.31381	9.54281	19.8518	6.28219e-65	1.27303e-62	137.115
CD14	1.02135	10.2423	19.8069	1.03331e-64	2.04284e-62	136.62
FGD3	1.00952	8.12978	19.7056	3.1691e-64	6.16504e-62	135.505
CTSC	1.0131	10.3538	19.6356	6.88072e-64	1.32792e-61	134.734
NAPSB	1.18224	8.37927	19.5637	1.52271e-63	2.87036e-61	133.944
CCR7	1.29585	7.29334	19.5564	1.65125e-63	3.08873e-61	133.863
TRAF3IP3	1.01024	7.65615	19.4938	3.29753e-63	6.0747e-61	133.175
HLA-DPA1	1.1801	12.4589	19.3136	2.41322e-62	4.2624e-60	131.195
GZMA	1.01271	7.36141	19.2067	7.85158e-62	1.37358e-59	130.021
TYROBP	1.06001	9.76727	19.0654	3.72645e-61	6.42668e-59	128.472
TIGIT	1.13165	7.14851	18.8614	3.51899e-60	5.90146e-58	126.238
FCMR	1.06884	8.07537	18.8452	4.207e-60	6.91227e-58	126.06
CD27	1.05604	7.21536	18.8398	4.46379e-60	7.2364e-58	126.002
PTPRC	1.50013	9.64279	18.8358	4.66511e-60	7.51268e-58	125.958
GBP5	1.25319	7.81042	18.7686	9.76508e-60	1.55201e-57	125.223
INPP5D	1.10586	9.46585	18.6554	3.38565e-59	5.24387e-57	123.986
ITGAX	1.03006	8.96702	18.5007	1.85004e-58	2.71008e-56	122.297
ITK	1.11607	7.36346	18.4873	2.14238e-58	3.11954e-56	122.151
IL2RB	1.24943	8.45572	18.4768	2.4017e-58	3.47632e-56	122.037
SRGN	1.06459	10.7817	18.4162	4.66707e-58	6.63679e-56	121.376
GZMK	1.09355	7.2185	18.3871	6.42075e-58	9.07753e-56	121.059
HAPLN3	1.08699	8.25887	18.3783	7.06814e-58	9.93503e-56	120.963
CCL5	1.35671	9.53096	18.3665	8.04682e-58	1.12457e-55	120.834
GPRIN3	1.00249	8.13139	18.3612	8.52188e-58	1.18415e-55	120.777
FGL2	1.11297	9.74203	18.3395	1.08122e-57	1.47708e-55	120.54
LTB	1.45762	7.95642	18.3101	1.49123e-57	2.01457e-55	120.22
CSF2RB	1.12965	8.11607	18.3068	1.54598e-57	2.07699e-55	120.185
SELL	1.31455	8.01521	18.2732	2.23437e-57	2.95288e-55	119.818
GBP1	1.25653	9.77449	18.1321	1.04449e-56	1.32911e-54	118.284
TAGAP	1.06995	7.76127	18.1317	1.04942e-56	1.32911e-54	118.279
GBP2	1.18815	11.1612	18.1273	1.10058e-56	1.38668e-54	118.232
EPSTI1	1.08281	8.00334	18.1232	1.15088e-56	1.44258e-54	118.188
CD7	1.09456	7.83379	18.111	1.31476e-56	1.63117e-54	118.055
CD8A	1.12256	8.3724	18.1065	1.38086e-56	1.70449e-54	118.006
LILRB4	1.00134	8.39755	18.0368	2.9579e-56	3.57847e-54	117.249
IRF4	1.01581	6.68934	17.9539	7.30474e-56	8.58113e-54	116.349
GPR183	1.20695	8.40837	17.7821	4.74113e-55	5.38738e-53	114.489
IL7R	1.55669	9.12335	17.7439	7.18755e-55	8.09165e-53	114.075
CCL19	1.68978	8.66152	17.7091	1.04853e-54	1.16719e-52	113.699
DAPP1	1.09086	7.32537	17.6419	2.17644e-54	2.3627e-52	112.973
DOCK10	1.09608	8.41706	17.6202	2.75578e-54	2.97832e-52	112.738
IFI16	1.04258	10.3102	17.5909	3.78592e-54	4.05561e-52	112.422
CYBA	1.13055	10.0919	17.195	2.75367e-52	2.72199e-50	108.159
FPR3	1.00075	8.25162	17.107	7.11173e-52	6.88988e-50	107.215
C1R	1.2059	13.0249	17.0797	9.54958e-52	9.21497e-50	106.922
CD69	1.22491	8.00966	16.9446	4.08824e-51	3.83837e-49	105.476
TMEM176A	1.06066	8.75429	16.7408	3.65075e-50	3.28797e-48	103.298
C1S	1.2282	12.9074	16.6469	9.97957e-50	8.85668e-48	102.298
SLA	1.0204	8.83678	16.6367	1.11257e-49	9.83794e-48	102.19
VCAM1	1.16363	9.27624	16.5744	2.16835e-49	1.90353e-47	101.526
APOBEC3G	1.02569	8.43504	16.529	3.52155e-49	3.04746e-47	101.044
ZAP70	1.03911	7.64581	16.5267	3.60913e-49	3.11217e-47	101.02
IRF8	1.15345	8.71991	16.4974	4.93603e-49	4.21156e-47	100.708
SERPINB1	1.09521	9.76525	16.3891	1.56683e-48	1.30482e-46	99.5599
IKZF3	1.08284	8.40168	16.3641	2.04633e-48	1.6868e-46	99.2944
PLA2G2D	1.22441	6.73593	16.3482	2.4233e-48	1.97743e-46	99.1262
CD84	1.0299	8.18473	16.3122	3.55473e-48	2.87177e-46	98.7452
FCGR3A	1.06125	9.24001	16.2984	4.11687e-48	3.30396e-46	98.5993
BIRC3	1.16538	10.1657	16.239	7.7458e-48	6.13533e-46	97.9708
PSMB9	1.02279	10.0213	15.9747	1.27738e-46	9.47015e-45	95.1839
APOL1	1.12307	11.5028	15.9542	1.5867e-46	1.16921e-44	94.9683
TYMP	1.06144	10.1315	15.9262	2.13279e-46	1.54815e-44	94.6742
HLA-DQB1	1.28201	11.1501	15.8871	3.22438e-46	2.32663e-44	94.2633
SAMD9L	1.09095	8.78572	15.883	3.36516e-46	2.42102e-44	94.2208
GBP4	1.11664	9.97754	15.8089	7.35427e-46	5.21381e-44	93.4435
SERPING1	1.0986	12.9272	15.7147	1.98263e-45	1.36577e-43	92.4575
TNFAIP2	1.28668	10.9977	15.6255	5.06633e-45	3.46062e-43	91.5248
RARRES1	1.64101	9.80816	15.6006	6.58086e-45	4.47002e-43	91.2648
HLA-F	1.05207	10.8152	15.5212	1.51323e-44	1.0165e-42	90.437
IL32	1.10188	9.80961	15.4651	2.72241e-44	1.81372e-42	89.8532
POU2AF1	1.11906	7.24894	15.2779	1.92394e-43	1.25765e-41	87.9094
UBD	1.21478	7.88685	15.2231	3.40602e-43	2.19916e-41	87.3416
IFITM1	1.13363	10.8638	15.0049	3.28008e-42	2.02956e-40	85.0904
RGS1	1.19541	10.8222	14.799	2.75085e-41	1.67231e-39	82.9768
TRIM22	1.04077	10.4657	14.6958	7.95554e-41	4.74154e-39	81.9214
LYZ	1.49957	10.6039	14.5834	2.52055e-40	1.47337e-38	80.7754
NCOA7	1.18357	10.439	14.5126	5.20042e-40	2.98957e-38	80.0557
HLA-DRB5	1.16482	11.1502	14.4872	6.74408e-40	3.85873e-38	79.7974
CD79A	1.31942	7.29245	14.2832	5.39149e-39	2.98645e-37	77.7319
SPIB	1.1964	7.17771	14.2695	6.19486e-39	3.40815e-37	77.5939
CFH	1.05254	9.91347	14.2564	7.07698e-39	3.87592e-37	77.4616
TMEM176B	1.05789	9.81961	14.1213	2.78222e-38	1.48042e-36	76.1015
CD163	1.04014	9.16155	14.0038	9.11047e-38	4.75406e-36	74.9231
CH25H	1.02096	7.51185	13.7	1.91808e-36	9.6169e-35	71.8963
MS4A1	1.30964	6.6907	13.4797	1.71606e-35	8.32925e-34	69.7199
HLA-DRB6	1.13179	9.00695	13.4054	3.58058e-35	1.70389e-33	68.9895
IFI44L	1.21865	8.78998	13.3564	5.81085e-35	2.73842e-33	68.5087
ITGA4	1.0301	8.01988	13.1305	5.35071e-34	2.41398e-32	66.3042
S100A9	1.18001	8.18646	13.0212	1.55767e-33	6.8869e-32	65.2434
HLA-DQB2	1.11223	8.33933	12.9113	4.53844e-33	1.97426e-31	64.1817
JCHAIN	1.89736	10.0251	12.8822	6.02329e-33	2.59696e-31	63.9007
IGLL5	1.54166	7.84331	12.716	3.00482e-32	1.2469e-30	62.3054
IFIT3	1.01121	9.03096	12.623	7.35237e-32	3.02006e-30	61.4173
CX3CL1	1.02013	11.5771	12.6096	8.36359e-32	3.42963e-30	61.2894
RARRES3	1.18745	11.0572	12.5432	1.58064e-31	6.37419e-30	60.6577
VNN2	1.03329	7.52598	12.5254	1.87367e-31	7.51848e-30	60.4889
MGP	1.01838	14.106	12.414	5.42771e-31	2.14611e-29	59.4334
HCP5	1.01721	9.95481	12.3018	1.5769e-30	6.09627e-29	58.3751
MOXD1	1.05173	10.5381	12.2982	1.63131e-30	6.29659e-29	58.3415
CP	1.66471	9.61464	12.2781	1.97301e-30	7.60343e-29	58.1528
CFB	1.40833	9.13804	12.2112	3.71638e-30	1.41648e-28	57.5245
IDO1	1.01699	8.01609	12.0665	1.4507e-29	5.37753e-28	56.1735
BST2	1.10331	10.768	12.0435	1.80053e-29	6.62381e-28	55.9592
S100A4	1.00811	10.2955	12.0157	2.33624e-29	8.55578e-28	55.7008
CCL2	1.42789	10.2771	11.9367	4.88587e-29	1.74208e-27	54.969
MX1	1.05514	10.4884	11.9177	5.83246e-29	2.06746e-27	54.7933
CHI3L2	1.38399	7.66246	11.9017	6.77203e-29	2.39354e-27	54.6452
DUSP5	1.20578	9.9414	11.8628	9.73145e-29	3.40489e-27	54.2856
CXCL9	1.32212	9.19504	11.8478	1.11862e-28	3.90826e-27	54.1474
MIR650	1.01379	6.62709	11.6785	5.36017e-28	1.8179e-26	52.5936
CCDC80	1.04136	11.2825	11.5335	2.0304e-27	6.62727e-26	51.273
LUM	1.07442	12.5022	11.4748	3.47175e-27	1.11966e-25	50.7412
LAMP3	1.01772	8.32482	11.3391	1.19413e-26	3.78589e-25	49.5166
CYP24A1	1.08705	6.79271	11.0614	1.45432e-25	4.34455e-24	47.0393
CXCL1	1.28274	7.78776	10.9769	3.09188e-25	9.08035e-24	46.292
MMP9	1.17845	8.82853	10.9697	3.29563e-25	9.66704e-24	46.2288
ACKR1	1.07035	10.3208	10.8889	6.75006e-25	1.94711e-23	45.5185
SFRP2	1.07857	10.682	10.8884	6.78239e-25	1.95412e-23	45.5138
IER3	1.06542	9.73873	10.8765	7.53502e-25	2.16839e-23	45.4095
CXCL10	1.06829	8.91839	10.5525	1.29051e-23	3.4485e-22	42.5961
PROM1	1.16804	7.80151	10.3655	6.49527e-23	1.66434e-21	40.9962
CCL21	1.08666	8.66177	10.2945	1.19408e-22	2.98117e-21	40.3935
GABRP	1.36685	8.87433	10.2071	2.51692e-22	6.14496e-21	39.6556
CXCL2	1.31005	7.84411	10.1642	3.6235e-22	8.73268e-21	39.295
B3GNT3	1.01893	7.3465	10.1361	4.60042e-22	1.09998e-20	39.0588
LTF	2.55021	12.6234	9.78425	8.76598e-21	1.93608e-19	36.1433
SOCS3	1.31303	11.3306	9.75358	1.12973e-20	2.47492e-19	35.8925
CFTR	1.29288	8.38654	9.73358	1.33265e-20	2.90899e-19	35.7291
CXCL17	1.18491	7.68632	9.6344	3.0127e-20	6.40383e-19	34.9227
DKK1	1.01236	7.7171	9.5519	5.91306e-20	1.23317e-18	34.2561
CXCL13	1.17483	7.09561	9.3105	4.15911e-19	8.10393e-18	32.3285
SLC34A2	1.21739	7.54914	9.14669	1.53269e-18	2.84725e-17	31.0403
MMP7	1.41573	11.2881	8.98338	5.53705e-18	9.80659e-17	29.7721
ID1	1.03511	10.6588	8.95305	7.01622e-18	1.22567e-16	29.5384
SAA1	1.2986	7.72876	8.90809	9.95599e-18	1.71824e-16	29.193
HLA-DQA2	1.09386	8.52625	8.88452	1.19554e-17	2.04876e-16	29.0124
SAA2	1.07167	6.6837	8.87119	1.32563e-17	2.2558e-16	28.9105
C7	1.02723	11.3208	8.51457	2.01956e-16	3.0984e-15	26.224
PIGR	1.67593	11.3014	8.17373	2.52896e-15	3.53429e-14	23.7335
PTGDS	1.05719	12.4279	8.13981	3.23894e-15	4.47e-14	23.4898
MUC4	1.14734	8.43946	7.95766	1.20715e-14	1.5664e-13	22.1948
KRT23	1.08742	8.63622	7.92706	1.5024e-14	1.93403e-13	21.9795
LCN2	1.43848	9.94989	7.89478	1.89131e-14	2.40917e-13	21.7529
OLFM4	1.8001	10.3451	7.86942	2.26501e-14	2.85527e-13	21.5756
WFDC2	1.11422	10.1718	7.73209	5.96929e-14	7.20731e-13	20.6225
SELE	1.16271	9.1471	7.65319	1.03556e-13	1.21533e-12	20.0809
PDZK1IP1	1.01774	9.70166	7.45941	3.9343e-13	4.33879e-12	18.7694
MIR4260	1.04725	10.5687	7.29706	1.17972e-12	1.23599e-11	17.6912
KRT17	1.28155	11.9079	7.28101	1.31367e-12	1.37159e-11	17.5857
KRT7	1.15112	10.4791	7.17208	2.71271e-12	2.72695e-11	16.8743
TNS4	1.0738	9.63158	6.90427	1.5554e-11	1.42512e-10	15.1625
S100P	1.02362	8.51194	6.72637	4.8206e-11	4.16865e-10	14.055
TRIM29	1.05139	10.8414	6.49591	2.01522e-10	1.61145e-09	12.6563
MIR205	1.03043	9.49629	6.29075	6.96191e-10	5.17398e-09	11.4458
COMP	1.03304	10.5279	6.18119	1.3321e-09	9.5413e-09	10.8128
KRT13	1.05449	8.16742	5.47508	6.96789e-08	3.91222e-07	6.96576
NPY	-1.30767	13.4226	-4.35254	1.63614e-05	6.2263e-05	1.71321
TGM4	1.1504	9.72774	3.88632	0.000115648	0.000375863	-0.14223
