# Supplementary material for: Complement C7 (C7), a Potential Tumor Suppressor, Is an Immune-Related Prognostic Biomarker in Prostate Cancer (PC)
Source: Front Oncol. 2020 Aug 25;10:1532. doi: 10.3389/fonc.2020.01532 (PMC7477933; doi:10.3389/fonc.2020.01532)
Supplement: Table S4 — GO biological processes of common DEGs. [file Table_4.XLSX]

## Sheet: GO-BP DEGs
Table S4: GO biological processes of common DEGs.
ID	Description	GeneRatio	BgRatio	pvalue	p.adjust	qvalue	geneID	Count
GO:0002460	adaptive immune response based on somatic recombination of immune receptors built from immunoglobulin superfamily domains	11/43	295/17913	7.22744e-11	1.02124e-07	6.39058e-08	CTSC/FGL2/IL7R/PTPRC/CCL19/SERPING1/C1R/C1S/C3/C7/CD4	11
GO:0006959	humoral immune response	10/43	276/17913	7.84996e-10	5.54599e-07	3.47051e-07	CFH/JCHAIN/LTF/LYZ/PTPRC/SERPING1/C1R/C1S/C3/C7	10
GO:0002449	lymphocyte mediated immunity	9/43	293/17913	2.56762e-08	8.57713e-06	5.3673e-06	CTSC/FGL2/IL7R/PTPRC/SERPING1/C1R/C1S/C3/C7	9
GO:0016485	protein processing	9/43	295/17913	2.72264e-08	8.57713e-06	5.3673e-06	COMP/CTSS/CFH/IFI16/SERPING1/C1R/C1S/C3/C7	9
GO:0002920	regulation of humoral immune response	7/43	135/17913	3.03508e-08	8.57713e-06	5.3673e-06	CFH/PTPRC/SERPING1/C1R/C1S/C3/C7	7
GO:0002526	acute inflammatory response	8/43	220/17913	4.56671e-08	1.07546e-05	6.72989e-06	CFH/SERPING1/C1R/C1S/C3/C7/VCAM1/CD163	8
GO:0002697	regulation of immune effector process	10/43	441/17913	6.84607e-08	1.38193e-05	8.64767e-06	FGL2/CFH/IL7R/PTPRC/CCL19/SERPING1/C1R/C1S/C3/C7	10
GO:0001906	cell killing	7/43	156/17913	8.22199e-08	1.45221e-05	9.08746e-06	CTSC/CFH/IL7R/LTF/LYZ/PTPRC/C3	7
GO:0051604	protein maturation	9/43	353/17913	1.26444e-07	1.84319e-05	1.15341e-05	COMP/CTSS/CFH/IFI16/SERPING1/C1R/C1S/C3/C7	9
GO:0050727	regulation of inflammatory response	10/43	479/17913	1.47857e-07	1.84319e-05	1.15341e-05	CTSC/CFH/PTPRC/SELE/SERPING1/C1R/C1S/C3/C7/SOCS3	10
GO:0016064	immunoglobulin mediated immune response	7/43	171/17913	1.54113e-07	1.84319e-05	1.15341e-05	FGL2/PTPRC/SERPING1/C1R/C1S/C3/C7	7
GO:0019724	B cell mediated immunity	7/43	173/17913	1.66835e-07	1.84319e-05	1.15341e-05	FGL2/PTPRC/SERPING1/C1R/C1S/C3/C7	7
GO:0002455	humoral immune response mediated by circulating immunoglobulin	6/43	104/17913	1.69579e-07	1.84319e-05	1.15341e-05	PTPRC/SERPING1/C1R/C1S/C3/C7	6
GO:0045785	positive regulation of cell adhesion	9/43	388/17913	2.81293e-07	2.83905e-05	1.77659e-05	CCDC80/IL7R/ITGA4/PTPRC/CCL19/CCL21/SFRP2/VCAM1/CD4	9
GO:0030449	regulation of complement activation	6/43	116/17913	3.24621e-07	2.91688e-05	1.82529e-05	CFH/SERPING1/C1R/C1S/C3/C7	6
GO:2000257	regulation of protein activation cascade	6/43	117/17913	3.41561e-07	2.91688e-05	1.82529e-05	CFH/SERPING1/C1R/C1S/C3/C7	6
GO:0050901	leukocyte tethering or rolling	4/43	25/17913	3.50934e-07	2.91688e-05	1.82529e-05	ITGA4/CCL21/SELE/VCAM1	4
GO:0006956	complement activation	6/43	128/17913	5.80855e-07	4.55971e-05	2.85332e-05	CFH/SERPING1/C1R/C1S/C3/C7	6
GO:1903039	positive regulation of leukocyte cell-cell adhesion	7/43	214/17913	7.04244e-07	5.23735e-05	3.27737e-05	IL7R/ITGA4/PTPRC/CCL19/CCL21/VCAM1/CD4	7
GO:0007159	leukocyte cell-cell adhesion	8/43	328/17913	9.62943e-07	6.80319e-05	4.25722e-05	IL7R/ITGA4/PTPRC/CCL19/CCL21/SELE/VCAM1/CD4	8
GO:0072376	protein activation cascade	6/43	151/17913	1.53074e-06	0.000102997	6.44522e-05	CFH/SERPING1/C1R/C1S/C3/C7	6
GO:0002521	leukocyte differentiation	9/43	485/17913	1.80491e-06	0.000115924	7.25418e-05	CSF1R/IFI16/IL7R/ITGA4/LTF/PTPRC/CCL19/VCAM1/CD4	9
GO:0022409	positive regulation of cell-cell adhesion	7/43	251/17913	2.0442e-06	0.000121201	7.5844e-05	IL7R/ITGA4/PTPRC/CCL19/CCL21/VCAM1/CD4	7
GO:0002604	regulation of dendritic cell antigen processing and presentation	3/43	11/17913	2.09764e-06	0.000121201	7.5844e-05	FGL2/CCL19/CCL21	3
GO:0002673	regulation of acute inflammatory response	6/43	160/17913	2.1444e-06	0.000121201	7.5844e-05	CFH/SERPING1/C1R/C1S/C3/C7	6
GO:0006958	complement activation, classical pathway	5/43	91/17913	2.50281e-06	0.000136018	8.51159e-05	SERPING1/C1R/C1S/C3/C7	5
GO:0002468	dendritic cell antigen processing and presentation	3/43	12/17913	2.79217e-06	0.000146123	9.14393e-05	FGL2/CCL19/CCL21	3
GO:0070613	regulation of protein processing	6/43	173/17913	3.37261e-06	0.000170196	0.000106504	CFH/SERPING1/C1R/C1S/C3/C7	6
GO:1903317	regulation of protein maturation	6/43	175/17913	3.60425e-06	0.000175614	0.000109894	CFH/SERPING1/C1R/C1S/C3/C7	6
GO:0061756	leukocyte adhesion to vascular endothelial cell	4/43	45/17913	3.99185e-06	0.000188016	0.000117655	ITGA4/CCL21/SELE/VCAM1	4
GO:0048260	positive regulation of receptor-mediated endocytosis	4/43	49/17913	5.63714e-06	0.000256944	0.000160788	CCL19/CCL21/SELE/C3	4
GO:1903037	regulation of leukocyte cell-cell adhesion	7/43	295/17913	5.93257e-06	0.00026196	0.000163926	IL7R/ITGA4/PTPRC/CCL19/CCL21/VCAM1/CD4	7
GO:0006898	receptor-mediated endocytosis	7/43	301/17913	6.76807e-06	0.000289577	0.000181208	JCHAIN/ITGA4/CCL19/CCL21/SELE/C3/CD163	7
GO:0006957	complement activation, alternative pathway	3/43	16/17913	7.05986e-06	0.000289577	0.000181208	CFH/C3/C7	3
GO:0050870	positive regulation of T cell activation	6/43	198/17913	7.33247e-06	0.000289577	0.000181208	IL7R/PTPRC/CCL19/CCL21/VCAM1/CD4	6
GO:0002696	positive regulation of leukocyte activation	7/43	305/17913	7.37777e-06	0.000289577	0.000181208	CTSC/IL7R/PTPRC/CCL19/CCL21/VCAM1/CD4	7
GO:0001819	positive regulation of cytokine production	8/43	446/17913	9.35824e-06	0.000357384	0.000223639	CSF1R/CYBB/IFI16/LUM/PTPRC/CCL19/C3/CD4	8
GO:0050867	positive regulation of cell activation	7/43	319/17913	9.88374e-06	0.000367519	0.000229982	CTSC/IL7R/PTPRC/CCL19/CCL21/VCAM1/CD4	7
GO:0045123	cellular extravasation	4/43	59/17913	1.19e-05	0.00042937	0.000268686	ITGA4/CCL21/SELE/VCAM1	4
GO:0002577	regulation of antigen processing and presentation	3/43	19/17913	1.21549e-05	0.00042937	0.000268686	FGL2/CCL19/CCL21	3
GO:0050900	leukocyte migration	8/43	467/17913	1.30689e-05	0.000439387	0.000274954	JCHAIN/ITGA4/CCL19/CCL21/SELE/VCAM1/CXCR4/CH25H	8
GO:0030198	extracellular matrix organization	7/43	334/17913	1.33159e-05	0.000439387	0.000274954	COMP/CCDC80/CTSS/ITGA4/LUM/SFRP2/VCAM1	7
GO:0019882	antigen processing and presentation	6/43	220/17913	1.33713e-05	0.000439387	0.000274954	FGL2/CTSS/CYBB/HLA-DQA1/CCL19/CCL21	6
GO:0098542	defense response to other organism	8/43	481/17913	1.6178e-05	0.000519535	0.000325108	FGL2/MPEG1/IFI16/JCHAIN/LTF/LYZ/PTPRC/CD4	8
GO:0043312	neutrophil degranulation	8/43	485/17913	1.71732e-05	0.000530234	0.000331803	CTSC/FGL2/CTSS/CYBB/LTF/LYZ/PTPRC/C3	8
GO:0002822	regulation of adaptive immune response based on somatic recombination of immune receptors built from immunoglobulin superfamily domains	5/43	135/17913	1.72617e-05	0.000530234	0.000331803	IL7R/PTPRC/CCL19/C3/CD4	5
GO:0002283	neutrophil activation involved in immune response	8/43	488/17913	1.79529e-05	0.000539734	0.000337749	CTSC/FGL2/CTSS/CYBB/LTF/LYZ/PTPRC/C3	8
GO:0009991	response to extracellular stimulus	8/43	498/17913	2.07715e-05	0.000590027	0.00036922	CYBB/IFI16/ITGA4/NPY/PTPRC/SFRP2/VCAM1/CD4	8
GO:0002446	neutrophil mediated immunity	8/43	499/17913	2.10728e-05	0.000590027	0.00036922	CTSC/FGL2/CTSS/CYBB/LTF/LYZ/PTPRC/C3	8
GO:0042119	neutrophil activation	8/43	499/17913	2.10728e-05	0.000590027	0.00036922	CTSC/FGL2/CTSS/CYBB/LTF/LYZ/PTPRC/C3	8
GO:0045807	positive regulation of endocytosis	5/43	141/17913	2.12961e-05	0.000590027	0.00036922	PTPRC/CCL19/CCL21/SELE/C3	5
GO:0002407	dendritic cell chemotaxis	3/43	24/17913	2.51768e-05	0.000684131	0.000428108	CCL19/CCL21/CXCR4	3
GO:0031668	cellular response to extracellular stimulus	6/43	251/17913	2.81498e-05	0.000750485	0.00046963	CYBB/IFI16/ITGA4/PTPRC/SFRP2/VCAM1	6
GO:0002819	regulation of adaptive immune response	5/43	150/17913	2.86837e-05	0.000750556	0.000469674	IL7R/PTPRC/CCL19/C3/CD4	5
GO:0051251	positive regulation of lymphocyte activation	6/43	258/17913	3.28446e-05	0.000843808	0.000528028	IL7R/PTPRC/CCL19/CCL21/VCAM1/CD4	6
GO:0043062	extracellular structure organization	7/43	387/17913	3.42846e-05	0.000865075	0.000541336	COMP/CCDC80/CTSS/ITGA4/LUM/SFRP2/VCAM1	7
GO:0022407	regulation of cell-cell adhesion	7/43	389/17913	3.54284e-05	0.000878252	0.000549582	IL7R/ITGA4/PTPRC/CCL19/CCL21/VCAM1/CD4	7
GO:0036336	dendritic cell migration	3/43	27/17913	3.62022e-05	0.000881961	0.000551903	CCL19/CCL21/CXCR4	3
GO:0070661	leukocyte proliferation	6/43	270/17913	4.23454e-05	0.00101414	0.000634614	CSF1R/IL7R/PTPRC/CCL19/VCAM1/CD4	6
GO:0043123	positive regulation of I-kappaB kinase/NF-kappaB signaling	5/43	172/17913	5.51693e-05	0.00129924	0.000813021	LTF/S100A4/CCL19/CCL21/CD4	5
GO:0002824	positive regulation of adaptive immune response based on somatic recombination of immune receptors built from immunoglobulin superfamily domains	4/43	89/17913	6.05926e-05	0.00140356	0.000878305	PTPRC/CCL19/C3/CD4	4
GO:0042102	positive regulation of T cell proliferation	4/43	90/17913	6.33007e-05	0.00144264	0.00090276	PTPRC/CCL19/VCAM1/CD4	4
GO:0001913	T cell mediated cytotoxicity	3/43	33/17913	6.68533e-05	0.00149942	0.000938292	CTSC/IL7R/PTPRC	3
GO:0002821	positive regulation of adaptive immune response	4/43	94/17913	7.50226e-05	0.00165636	0.0010365	PTPRC/CCL19/C3/CD4	4
GO:0030224	monocyte differentiation	3/43	35/17913	7.99292e-05	0.00167277	0.00104676	CSF1R/IFI16/CD4	3
GO:1903131	mononuclear cell differentiation	3/43	35/17913	7.99292e-05	0.00167277	0.00104676	CSF1R/IFI16/CD4	3
GO:0070374	positive regulation of ERK1 and ERK2 cascade	5/43	186/17913	7.99468e-05	0.00167277	0.00104676	CSF1R/PTPRC/CCL19/CCL21/CD4	5
GO:0042110	T cell activation	7/43	443/17913	8.05012e-05	0.00167277	0.00104676	FGL2/IL7R/PTPRC/CCL19/CCL21/VCAM1/CD4	7
GO:0019722	calcium-mediated signaling	5/43	188/17913	8.40896e-05	0.00172201	0.00107758	PTPRC/SELE/VCAM1/CXCR4/CD4	5
GO:0050863	regulation of T cell activation	6/43	307/17913	8.6266e-05	0.00174134	0.00108968	IL7R/PTPRC/CCL19/CCL21/VCAM1/CD4	6
GO:0002683	negative regulation of immune system process	7/43	451/17913	9.00352e-05	0.00179183	0.00112127	FGL2/IFI16/IL7R/LTF/PTPRC/CCL21/SERPING1	7
GO:0048259	regulation of receptor-mediated endocytosis	4/43	100/17913	9.5467e-05	0.00187354	0.0011724	CCL19/CCL21/SELE/C3	4
GO:0032103	positive regulation of response to external stimulus	6/43	315/17913	9.9367e-05	0.00192336	0.00120358	CTSC/NPY/CCL19/CCL21/C3/CXCR4	6
GO:0071496	cellular response to external stimulus	6/43	320/17913	0.000108329	0.0020685	0.0012944	CYBB/IFI16/ITGA4/PTPRC/SFRP2/VCAM1	6
GO:0006875	cellular metal ion homeostasis	7/43	467/17913	0.000111881	0.00210783	0.00131901	CP/LTF/PTPRC/CCL19/CCL21/C7/CD4	7
GO:0002573	myeloid leukocyte differentiation	5/43	201/17913	0.000115204	0.00214189	0.00134033	CSF1R/IFI16/LTF/CCL19/CD4	5
GO:0030098	lymphocyte differentiation	6/43	325/17913	0.000117924	0.00216398	0.00135415	IL7R/ITGA4/PTPRC/CCL19/VCAM1/CD4	6
GO:0002694	regulation of leukocyte activation	7/43	492/17913	0.000154528	0.00279934	0.00175174	CTSC/IL7R/PTPRC/CCL19/CCL21/VCAM1/CD4	7
GO:0002698	negative regulation of immune effector process	4/43	116/17913	0.000169543	0.00301001	0.00188357	FGL2/IL7R/PTPRC/SERPING1	4
GO:0030199	collagen fibril organization	3/43	45/17913	0.000170418	0.00301001	0.00188357	COMP/LUM/SFRP2	3
GO:2000107	negative regulation of leukocyte apoptotic process	3/43	46/17913	0.000182003	0.00317494	0.00198678	IL7R/CCL19/CCL21	3
GO:0043122	regulation of I-kappaB kinase/NF-kappaB signaling	5/43	224/17913	0.000191126	0.00329343	0.00206093	LTF/S100A4/CCL19/CCL21/CD4	5
GO:0044764	multi-organism cellular process	3/43	47/17913	0.000194088	0.00330417	0.00206764	LTF/CXCR4/CD4	3
GO:0050671	positive regulation of lymphocyte proliferation	4/43	125/17913	0.000225914	0.0038002	0.00237804	PTPRC/CCL19/VCAM1/CD4	4
GO:0032946	positive regulation of mononuclear cell proliferation	4/43	126/17913	0.000232916	0.00383534	0.00240003	PTPRC/CCL19/VCAM1/CD4	4
GO:0050732	negative regulation of peptidyl-tyrosine phosphorylation	3/43	50/17913	0.000233432	0.00383534	0.00240003	PTPRC/SFRP2/SOCS3	3
GO:0070098	chemokine-mediated signaling pathway	3/43	51/17913	0.000247607	0.00388522	0.00243125	ACKR1/CCL21/CXCR4	3
GO:0031348	negative regulation of defense response	5/43	237/17913	0.000248268	0.00388522	0.00243125	FGL2/IFI16/PTPRC/SERPING1/SOCS3	5
GO:0001768	establishment of T cell polarity	2/43	10/17913	0.000250216	0.00388522	0.00243125	CCL19/CCL21	2
GO:0044803	multi-organism membrane organization	2/43	10/17913	0.000250216	0.00388522	0.00243125	CXCR4/CD4	2
GO:0097278	complement-dependent cytotoxicity	2/43	10/17913	0.000250216	0.00388522	0.00243125	CFH/C3	2
GO:1904892	regulation of STAT cascade	4/43	129/17913	0.00025486	0.00391432	0.00244946	CSF1R/IL7R/PTPRC/SOCS3	4
GO:0043551	regulation of phosphatidylinositol 3-kinase activity	3/43	53/17913	0.000277603	0.00421778	0.00263935	CCL19/CCL21/SOCS3	3
GO:0046651	lymphocyte proliferation	5/43	244/17913	0.00028398	0.00425149	0.00266045	IL7R/PTPRC/CCL19/VCAM1/CD4	5
GO:0042742	defense response to bacterium	5/43	245/17913	0.000289384	0.00425149	0.00266045	MPEG1/JCHAIN/LTF/LYZ/CD4	5
GO:0050730	regulation of peptidyl-tyrosine phosphorylation	5/43	245/17913	0.000289384	0.00425149	0.00266045	CSF1R/PTPRC/SFRP2/SOCS3/CD4	5
GO:0070665	positive regulation of leukocyte proliferation	4/43	134/17913	0.000294685	0.00425149	0.00266045	PTPRC/CCL19/VCAM1/CD4	4
GO:0032943	mononuclear cell proliferation	5/43	246/17913	0.000294866	0.00425149	0.00266045	IL7R/PTPRC/CCL19/VCAM1/CD4	5
GO:0001767	establishment of lymphocyte polarity	2/43	11/17913	0.000305353	0.00427192	0.00267323	CCL19/CCL21	2
GO:0097048	dendritic cell apoptotic process	2/43	11/17913	0.000305353	0.00427192	0.00267323	CCL19/CCL21	2
GO:2000668	regulation of dendritic cell apoptotic process	2/43	11/17913	0.000305353	0.00427192	0.00267323	CCL19/CCL21	2
GO:0007249	I-kappaB kinase/NF-kappaB signaling	5/43	253/17913	0.000335486	0.00460234	0.00288	LTF/S100A4/CCL19/CCL21/CD4	5
GO:0060326	cell chemotaxis	5/43	253/17913	0.000335486	0.00460234	0.00288	CCL19/CCL21/VCAM1/CXCR4/CH25H	5
GO:0051249	regulation of lymphocyte activation	6/43	401/17913	0.000366707	0.00498228	0.00311775	IL7R/PTPRC/CCL19/CCL21/VCAM1/CD4	6
GO:0050777	negative regulation of immune response	4/43	143/17913	0.000377345	0.00503008	0.00314766	IFI16/IL7R/PTPRC/SERPING1	4
GO:1902107	positive regulation of leukocyte differentiation	4/43	143/17913	0.000377345	0.00503008	0.00314766	IL7R/PTPRC/CCL19/CD4	4
GO:0010212	response to ionizing radiation	4/43	144/17913	0.000387453	0.00510209	0.00319272	IFI16/PTPRC/SFRP2/VCAM1	4
GO:0030100	regulation of endocytosis	5/43	262/17913	0.000393793	0.00510209	0.00319272	PTPRC/CCL19/CCL21/SELE/C3	5
GO:0060402	calcium ion transport into cytosol	4/43	145/17913	0.000397753	0.00510209	0.00319272	PTPRC/CCL19/CCL21/CD4	4
GO:1990868	response to chemokine	3/43	60/17913	0.000400801	0.00510209	0.00319272	ACKR1/CCL21/CXCR4	3
GO:1990869	cellular response to chemokine	3/43	60/17913	0.000400801	0.00510209	0.00319272	ACKR1/CCL21/CXCR4	3
GO:0033627	cell adhesion mediated by integrin	3/43	61/17913	0.000420829	0.00526222	0.00329293	ITGA4/CCL21/SFRP2	3
GO:0034113	heterotypic cell-cell adhesion	3/43	61/17913	0.000420829	0.00526222	0.00329293	ITGA4/PTPRC/VCAM1	3
GO:1902105	regulation of leukocyte differentiation	5/43	267/17913	0.000429333	0.00530461	0.00331946	IL7R/LTF/PTPRC/CCL19/CD4	5
GO:0045086	positive regulation of interleukin-2 biosynthetic process	2/43	13/17913	0.000431727	0.00530461	0.00331946	PTPRC/CD4	2
GO:0042129	regulation of T cell proliferation	4/43	149/17913	0.000440921	0.00533183	0.00333649	PTPRC/CCL19/VCAM1/CD4	4
GO:0043550	regulation of lipid kinase activity	3/43	62/17913	0.000441489	0.00533183	0.00333649	CCL19/CCL21/SOCS3	3
GO:0097696	STAT cascade	4/43	150/17913	0.000452215	0.00541508	0.00338859	CSF1R/IL7R/PTPRC/SOCS3	4
GO:0070372	regulation of ERK1 and ERK2 cascade	5/43	271/17913	0.000459471	0.00541511	0.0033886	CSF1R/PTPRC/CCL19/CCL21/CD4	5
GO:0042108	positive regulation of cytokine biosynthetic process	3/43	63/17913	0.00046279	0.00541511	0.0033886	CYBB/PTPRC/CD4	3
GO:0032680	regulation of tumor necrosis factor production	4/43	151/17913	0.000463714	0.00541511	0.0033886	CYBB/LTF/PTPRC/CCL19	4
GO:0001771	immunological synapse formation	2/43	14/17913	0.000502914	0.00582474	0.00364494	CCL19/CCL21	2
GO:0032640	tumor necrosis factor production	4/43	155/17913	0.000511806	0.00583212	0.00364955	CYBB/LTF/PTPRC/CCL19	4
GO:1903555	regulation of tumor necrosis factor superfamily cytokine production	4/43	155/17913	0.000511806	0.00583212	0.00364955	CYBB/LTF/PTPRC/CCL19	4
GO:0060401	cytosolic calcium ion transport	4/43	157/17913	0.00053714	0.00607183	0.00379956	PTPRC/CCL19/CCL21/CD4	4
GO:0035821	modification of morphology or physiology of other organism	4/43	160/17913	0.000576797	0.00646836	0.0040477	MPEG1/LTF/LYZ/CD4	4
GO:0051235	maintenance of location	5/43	286/17913	0.000586924	0.0065182	0.00407888	PTPRC/CCL19/CCL21/C3/CD4	5
GO:0071706	tumor necrosis factor superfamily cytokine production	4/43	161/17913	0.000590467	0.0065182	0.00407888	CYBB/LTF/PTPRC/CCL19	4
GO:0070371	ERK1 and ERK2 cascade	5/43	289/17913	0.000615317	0.00673987	0.0042176	CSF1R/PTPRC/CCL19/CCL21/CD4	5
GO:0030500	regulation of bone mineralization	3/43	71/17913	0.000657247	0.00714377	0.00447034	COMP/LTF/MGP	3
GO:0050829	defense response to Gram-negative bacterium	3/43	72/17913	0.00068468	0.00738513	0.00462138	MPEG1/LTF/CD4	3
GO:0001895	retina homeostasis	3/43	73/17913	0.000712833	0.00763055	0.00477496	JCHAIN/LTF/LYZ	3
GO:0035988	chondrocyte proliferation	2/43	17/17913	0.000748179	0.0079487	0.00497404	COMP/LTF	2
GO:0031667	response to nutrient levels	6/43	466/17913	0.000808807	0.00852868	0.00533698	CYBB/IFI16/NPY/SFRP2/VCAM1/CD4	6
GO:0001911	negative regulation of leukocyte mediated cytotoxicity	2/43	18/17913	0.00084042	0.0087461	0.00547303	IL7R/PTPRC	2
GO:0042098	T cell proliferation	4/43	177/17913	0.000841805	0.0087461	0.00547303	PTPRC/CCL19/VCAM1/CD4	4
GO:0032760	positive regulation of tumor necrosis factor production	3/43	78/17913	0.000864671	0.0089181	0.00558066	CYBB/PTPRC/CCL19	3
GO:0001501	skeletal system development	6/43	479/17913	0.000933	0.00920278	0.00575881	COMP/LTF/LUM/MGP/PTPRC/SFRP2	6
GO:0071900	regulation of protein serine/threonine kinase activity	6/43	479/17913	0.000933	0.00920278	0.00575881	CSF1R/LTF/PTPRC/CCL19/SFRP2/CXCR4	6
GO:0051216	cartilage development	4/43	182/17913	0.000933785	0.00920278	0.00575881	COMP/LUM/MGP/SFRP2	4
GO:1903708	positive regulation of hemopoiesis	4/43	182/17913	0.000933785	0.00920278	0.00575881	IL7R/PTPRC/CCL19/CD4	4
GO:0002710	negative regulation of T cell mediated immunity	2/43	19/17913	0.000937863	0.00920278	0.00575881	IL7R/PTPRC	2
GO:0002922	positive regulation of humoral immune response	2/43	19/17913	0.000937863	0.00920278	0.00575881	PTPRC/C3	2
GO:0045076	regulation of interleukin-2 biosynthetic process	2/43	19/17913	0.000937863	0.00920278	0.00575881	PTPRC/CD4	2
GO:1903557	positive regulation of tumor necrosis factor superfamily cytokine production	3/43	81/17913	0.000964898	0.00940276	0.00588395	CYBB/PTPRC/CCL19	3
GO:0050731	positive regulation of peptidyl-tyrosine phosphorylation	4/43	184/17913	0.000972487	0.00941181	0.00588961	CSF1R/PTPRC/SOCS3/CD4	4
GO:0031341	regulation of cell killing	3/43	82/17913	0.000999871	0.0094861	0.0059361	CFH/IL7R/PTPRC	3
GO:2000106	regulation of leukocyte apoptotic process	3/43	82/17913	0.000999871	0.0094861	0.0059361	IL7R/CCL19/CCL21	3
GO:0071902	positive regulation of protein serine/threonine kinase activity	5/43	322/17913	0.0010003	0.0094861	0.0059361	CSF1R/LTF/PTPRC/CCL19/CXCR4	5
GO:0009615	response to virus	5/43	323/17913	0.00101424	0.00954678	0.00597407	FGL2/IFI16/PTPRC/CCL19/CXCR4	5
GO:0045861	negative regulation of proteolysis	5/43	324/17913	0.00102832	0.00954678	0.00597407	IFI16/LTF/SFRP2/SERPING1/C3	5
GO:0045582	positive regulation of T cell differentiation	3/43	83/17913	0.00103564	0.00954678	0.00597407	IL7R/PTPRC/CCL19	3
GO:0010560	positive regulation of glycoprotein biosynthetic process	2/43	20/17913	0.00104048	0.00954678	0.00597407	CCL19/CCL21	2
GO:0033630	positive regulation of cell adhesion mediated by integrin	2/43	20/17913	0.00104048	0.00954678	0.00597407	CCL21/SFRP2	2
GO:0030595	leukocyte chemotaxis	4/43	188/17913	0.00105326	0.00960168	0.00600842	CCL19/CCL21/CXCR4/CH25H	4
GO:0060348	bone development	4/43	189/17913	0.00107417	0.00972951	0.00608842	COMP/LTF/PTPRC/SFRP2	4
GO:1903725	regulation of phospholipid metabolic process	3/43	86/17913	0.00114777	0.0103052	0.00644864	CCL19/CCL21/SOCS3	3
GO:0043410	positive regulation of MAPK cascade	6/43	499/17913	0.00115231	0.0103052	0.00644864	CSF1R/PTPRC/CCL19/CCL21/CXCR4/CD4	6
GO:0072676	lymphocyte migration	3/43	87/17913	0.00118678	0.0104808	0.00655855	ITGA4/CCL21/CH25H	3
GO:2000117	negative regulation of cysteine-type endopeptidase activity	3/43	87/17913	0.00118678	0.0104808	0.00655855	IFI16/LTF/SFRP2	3
GO:0002456	T cell mediated immunity	3/43	88/17913	0.00122662	0.0106333	0.00665396	CTSC/IL7R/PTPRC	3
GO:0070167	regulation of biomineral tissue development	3/43	88/17913	0.00122662	0.0106333	0.00665396	COMP/LTF/MGP	3
GO:1904894	positive regulation of STAT cascade	3/43	88/17913	0.00122662	0.0106333	0.00665396	CSF1R/IL7R/SOCS3	3
GO:0031342	negative regulation of cell killing	2/43	22/17913	0.00126116	0.0106708	0.00667744	IL7R/PTPRC	2
GO:0034695	response to prostaglandin E	2/43	22/17913	0.00126116	0.0106708	0.00667744	CCL19/CCL21	2
GO:0035584	calcium-mediated signaling using intracellular calcium source	2/43	22/17913	0.00126116	0.0106708	0.00667744	PTPRC/VCAM1	2
GO:0042094	interleukin-2 biosynthetic process	2/43	22/17913	0.00126116	0.0106708	0.00667744	PTPRC/CD4	2
GO:0030278	regulation of ossification	4/43	199/17913	0.0012996	0.0108659	0.00679954	COMP/LTF/MGP/SFRP2	4
GO:0050670	regulation of lymphocyte proliferation	4/43	199/17913	0.0012996	0.0108659	0.00679954	PTPRC/CCL19/VCAM1/CD4	4
GO:0060349	bone morphogenesis	3/43	90/17913	0.00130882	0.0108786	0.00680747	COMP/LTF/SFRP2	3
GO:0032944	regulation of mononuclear cell proliferation	4/43	200/17913	0.00132383	0.010881	0.00680896	PTPRC/CCL19/VCAM1/CD4	4
GO:0032102	negative regulation of response to external stimulus	5/43	343/17913	0.0013245	0.010881	0.00680896	FGL2/LTF/PTPRC/SERPING1/SOCS3	5
GO:0060333	interferon-gamma-mediated signaling pathway	3/43	91/17913	0.00135118	0.011036	0.00690596	HLA-DQA1/VCAM1/SOCS3	3
GO:0018108	peptidyl-tyrosine phosphorylation	5/43	346/17913	0.00137649	0.0111781	0.00699488	CSF1R/PTPRC/SFRP2/SOCS3/CD4	5
GO:0045766	positive regulation of angiogenesis	4/43	203/17913	0.0013984	0.0112911	0.00706562	CYBB/SFRP2/C3/CXCR4	4
GO:0048705	skeletal system morphogenesis	4/43	204/17913	0.0014239	0.0113515	0.00710338	COMP/LTF/MGP/SFRP2	4
GO:0050792	regulation of viral process	4/43	204/17913	0.0014239	0.0113515	0.00710338	IFI16/LTF/CXCR4/CD4	4
GO:0018212	peptidyl-tyrosine modification	5/43	349/17913	0.00142998	0.0113515	0.00710338	CSF1R/PTPRC/SFRP2/SOCS3/CD4	5
GO:0045621	positive regulation of lymphocyte differentiation	3/43	93/17913	0.00143849	0.0113552	0.00710572	IL7R/PTPRC/CCL19	3
GO:0001914	regulation of T cell mediated cytotoxicity	2/43	24/17913	0.00150226	0.0116632	0.00729844	IL7R/PTPRC	2
GO:0090023	positive regulation of neutrophil chemotaxis	2/43	24/17913	0.00150226	0.0116632	0.00729844	CCL19/CCL21	2
GO:1903020	positive regulation of glycoprotein metabolic process	2/43	24/17913	0.00150226	0.0116632	0.00729844	CCL19/CCL21	2
GO:0010951	negative regulation of endopeptidase activity	4/43	210/17913	0.00158376	0.0122287	0.00765235	IFI16/LTF/SFRP2/C3	4
GO:0001909	leukocyte mediated cytotoxicity	3/43	97/17913	0.00162355	0.0124528	0.00779257	CTSC/IL7R/PTPRC	3
GO:0060384	innervation	2/43	25/17913	0.00163041	0.0124528	0.00779257	ITGA4/VCAM1	2
GO:0019932	second-messenger-mediated signaling	5/43	360/17913	0.00163933	0.0124536	0.00779307	PTPRC/SELE/VCAM1/CXCR4/CD4	5
GO:0002377	immunoglobulin production	3/43	98/17913	0.00167204	0.0126341	0.00790605	FGL2/IL7R/PTPRC	3
GO:0001894	tissue homeostasis	4/43	214/17913	0.00169704	0.0126874	0.00793938	CSF1R/JCHAIN/LTF/LYZ	4
GO:0070663	regulation of leukocyte proliferation	4/43	214/17913	0.00169704	0.0126874	0.00793938	PTPRC/CCL19/VCAM1/CD4	4
GO:0007584	response to nutrient	4/43	215/17913	0.00172622	0.0127704	0.00799132	CYBB/SFRP2/VCAM1/CD4	4
GO:0042113	B cell activation	4/43	215/17913	0.00172622	0.0127704	0.00799132	IL7R/ITGA4/PTPRC/VCAM1	4
GO:0002691	regulation of cellular extravasation	2/43	26/17913	0.00176359	0.0129117	0.00807972	ITGA4/CCL21	2
GO:0071624	positive regulation of granulocyte chemotaxis	2/43	26/17913	0.00176359	0.0129117	0.00807972	CCL19/CCL21	2
GO:0002063	chondrocyte development	2/43	27/17913	0.00190178	0.0137806	0.00862346	COMP/SFRP2	2
GO:1902624	positive regulation of neutrophil migration	2/43	27/17913	0.00190178	0.0137806	0.00862346	CCL19/CCL21	2
GO:0071887	leukocyte apoptotic process	3/43	103/17913	0.00192806	0.0138997	0.008698	IL7R/CCL19/CCL21	3
GO:0010466	negative regulation of peptidase activity	4/43	223/17913	0.00197235	0.0141468	0.00885263	IFI16/LTF/SFRP2/C3	4
GO:2000406	positive regulation of T cell migration	2/43	28/17913	0.00204496	0.0145936	0.00913219	ITGA4/CCL21	2
GO:0019730	antimicrobial humoral response	3/43	106/17913	0.00209277	0.0148597	0.00929872	JCHAIN/LTF/LYZ	3
GO:1904994	regulation of leukocyte adhesion to vascular endothelial cell	2/43	29/17913	0.0021931	0.0154942	0.0096958	ITGA4/CCL21	2
GO:0030282	bone mineralization	3/43	108/17913	0.00220729	0.0155169	0.00971001	COMP/LTF/MGP	3
GO:0043903	regulation of symbiosis, encompassing mutualism through parasitism	4/43	232/17913	0.00227722	0.0157731	0.0098703	IFI16/LTF/CXCR4/CD4	4
GO:0097305	response to alcohol	4/43	232/17913	0.00227722	0.0157731	0.0098703	CYBB/CCL19/CCL21/VCAM1	4
GO:1904018	positive regulation of vasculature development	4/43	232/17913	0.00227722	0.0157731	0.0098703	CYBB/SFRP2/C3/CXCR4	4
GO:0042035	regulation of cytokine biosynthetic process	3/43	110/17913	0.00232565	0.015882	0.00993846	CYBB/PTPRC/CD4	3
GO:0032743	positive regulation of interleukin-2 production	2/43	30/17913	0.00234618	0.015882	0.00993846	PTPRC/CD4	2
GO:0034694	response to prostaglandin	2/43	30/17913	0.00234618	0.015882	0.00993846	CCL19/CCL21	2
GO:0090022	regulation of neutrophil chemotaxis	2/43	30/17913	0.00234618	0.015882	0.00993846	CCL19/CCL21	2
GO:0030217	T cell differentiation	4/43	234/17913	0.00234914	0.015882	0.00993846	IL7R/PTPRC/CCL19/CD4	4
