# Supplementary material for: Complement C7 (C7), a Potential Tumor Suppressor, Is an Immune-Related Prognostic Biomarker in Prostate Cancer (PC)
Source: Front Oncol. 2020 Aug 25;10:1532. doi: 10.3389/fonc.2020.01532 (PMC7477933; doi:10.3389/fonc.2020.01532)
Supplement: Table S5 — GO cellular component of common DEGs. [file Table_5.XLSX]

## Sheet: GO-CC DEGs
Table S5: GO cellular component of common DEGs.
ID	Description	GeneRatio	BgRatio	pvalue	p.adjust	qvalue	geneID	Count
GO:0062023	collagen-containing extracellular matrix	11/45	399/18678	1.94901e-09	2.24136e-07	1.4156e-07	CTSC/FGL2/COMP/CCDC80/CTSS/LUM/MGP/S100A4/SFRP2/TGM4/SERPING1	11
GO:0031012	extracellular matrix	11/45	468/18678	1.02311e-08	5.88288e-07	3.71551e-07	CTSC/FGL2/COMP/CCDC80/CTSS/LUM/MGP/S100A4/SFRP2/TGM4/SERPING1	11
GO:0072562	blood microparticle	7/45	147/18678	5.72487e-08	2.19453e-06	1.38602e-06	CP/CFH/JCHAIN/SERPING1/C1R/C1S/C3	7
GO:0005775	vacuolar lumen	5/45	171/18678	5.51044e-05	0.00158425	0.00100058	CTSC/CTSS/LUM/LYZ/C3	5
GO:0098797	plasma membrane protein complex	7/45	451/18678	9.37394e-05	0.00215601	0.00136169	CSF2RB/CYBB/HLA-DQA1/ITGA4/C7/VCAM1/CD4	7
GO:0009897	external side of plasma membrane	5/45	199/18678	0.000112825	0.00216249	0.00136578	IL7R/PTPRC/VCAM1/CD4/CD163	5
GO:0098552	side of membrane	6/45	359/18678	0.000209181	0.00343655	0.00217045	HLA-DQA1/IL7R/PTPRC/VCAM1/CD4/CD163	6
GO:1904724	tertiary granule lumen	3/45	55/18678	0.000314078	0.00451487	0.0028515	CTSS/LTF/LYZ	3
GO:0030139	endocytic vesicle	5/45	289/18678	0.000630697	0.00741655	0.00468414	CYBB/MPEG1/HLA-DQA1/LTF/CD163	5
GO:0070820	tertiary granule	4/45	164/18678	0.000644917	0.00741655	0.00468414	CTSS/CYBB/LTF/LYZ	4
GO:0034774	secretory granule lumen	5/45	321/18678	0.00101067	0.0105661	0.00667332	CTSC/LTF/LYZ/SERPING1/C3	5
GO:0060205	cytoplasmic vesicle lumen	5/45	338/18678	0.00127117	0.0112457	0.00710257	CTSC/LTF/LYZ/SERPING1/C3	5
GO:0031983	vesicle lumen	5/45	339/18678	0.00128791	0.0112457	0.00710257	CTSC/LTF/LYZ/SERPING1/C3	5
GO:0035578	azurophil granule lumen	3/45	91/18678	0.00136905	0.0112457	0.00710257	CTSC/LYZ/C3	3
