# Supplementary material for: Complement C7 (C7), a Potential Tumor Suppressor, Is an Immune-Related Prognostic Biomarker in Prostate Cancer (PC)
Source: Front Oncol. 2020 Aug 25;10:1532. doi: 10.3389/fonc.2020.01532 (PMC7477933; doi:10.3389/fonc.2020.01532)
Supplement: Table S6 — GO molecular function of common DEGs. [file Table_6.XLSX]

## Sheet: GO-MF UP-DEGs
Table S6: GO molecular function of common DEGs.
ID	Description	GeneRatio	BgRatio	pvalue	p.adjust	qvalue	geneID	Count
GO:0019955	cytokine binding	6/40	100/16969	1.17483e-07	1.7505e-05	1.1501e-05	COMP/CSF1R/ACKR1/ITGA4/CXCR4/CD4	6
GO:0001968	fibronectin binding	4/40	24/16969	2.71803e-07	2.02493e-05	1.3304e-05	CCDC80/CTSS/ITGA4/SFRP2	4
GO:0043394	proteoglycan binding	4/40	36/16969	1.47634e-06	7.33249e-05	4.81753e-05	COMP/CTSS/CFH/PTPRC	4
GO:0005539	glycosaminoglycan binding	6/40	199/16969	6.64265e-06	0.000198236	0.000130243	COMP/CCDC80/CFH/JCHAIN/LTF/PTPRC	6
GO:0043395	heparan sulfate proteoglycan binding	3/40	16/16969	6.65221e-06	0.000198236	0.000130243	COMP/CFH/PTPRC	3
GO:0019956	chemokine binding	3/40	23/16969	2.07982e-05	0.000516487	0.000339338	ACKR1/ITGA4/CXCR4	3
GO:0008201	heparin binding	5/40	148/16969	2.4266e-05	0.000516519	0.000339359	COMP/CCDC80/CFH/LTF/PTPRC	5
GO:0005201	extracellular matrix structural constituent	5/40	158/16969	3.32198e-05	0.000551153	0.000362114	FGL2/COMP/LUM/MGP/CD4	5
GO:0004896	cytokine receptor activity	4/40	78/16969	3.32912e-05	0.000551153	0.000362114	CSF2RB/IL7R/CXCR4/CD4	4
GO:0061134	peptidase regulator activity	5/40	192/16969	8.39779e-05	0.00125127	0.0008221	CTSC/LTF/SFRP2/SERPING1/C3	5
GO:0015026	coreceptor activity	3/40	40/16969	0.000112849	0.00152859	0.0010043	ITGA4/CXCR4/CD4	3
GO:1901681	sulfur compound binding	5/40	221/16969	0.000162542	0.00201823	0.001326	COMP/CCDC80/CFH/LTF/PTPRC	5
GO:0004252	serine-type endopeptidase activity	4/40	133/16969	0.000264864	0.00303575	0.00199452	CTSC/LTF/C1R/C1S	4
GO:0005518	collagen binding	3/40	61/16969	0.000397227	0.00415749	0.00273152	COMP/CTSS/LUM	3
GO:0003823	antigen binding	4/40	150/16969	0.00041854	0.00415749	0.00273152	HLA-DQA1/JCHAIN/IL7R/ITGA4	4
GO:0061135	endopeptidase regulator activity	4/40	154/16969	0.000462351	0.00430565	0.00282886	LTF/SFRP2/SERPING1/C3	4
GO:0008236	serine-type peptidase activity	4/40	158/16969	0.000509345	0.00446426	0.00293307	CTSC/LTF/C1R/C1S	4
GO:0017171	serine hydrolase activity	4/40	163/16969	0.000572759	0.00474117	0.00311501	CTSC/LTF/C1R/C1S	4
GO:0004175	endopeptidase activity	5/40	322/16969	0.000910086	0.00713699	0.00468908	CTSC/CTSS/LTF/C1R/C1S	5
GO:0019865	immunoglobulin binding	2/40	23/16969	0.00132847	0.00989707	0.00650249	JCHAIN/CD4	2
GO:0048020	CCR chemokine receptor binding	2/40	26/16969	0.00169892	0.0120542	0.00791977	CCL19/CCL21	2
