# Supplementary material for: Complement C7 (C7), a Potential Tumor Suppressor, Is an Immune-Related Prognostic Biomarker in Prostate Cancer (PC)
Source: Front Oncol. 2020 Aug 25;10:1532. doi: 10.3389/fonc.2020.01532 (PMC7477933; doi:10.3389/fonc.2020.01532)
Supplement: Table S7 — KEGG enrichment of common DEGs. [file Table_7.XLSX]

## Sheet: KEGG-enrich DEGs
Table S7: KEGG enrichment of common DEGs.
ID	Description	GeneRatio	BgRatio	pvalue	p.adjust	qvalue	geneID	Count
hsa04610	Complement and coagulation cascades	6/32	79/7925	5.96838e-07	5.49091e-05	4.14645e-05	3075/710/715/716/718/730	6
hsa04514	Cell adhesion molecules (CAMs)	6/32	147/7925	2.2382e-05	0.000626259	0.000472918	3117/3676/5788/6401/7412/920	6
hsa04145	Phagosome	6/32	152/7925	2.70638e-05	0.000626259	0.000472918	1311/1520/1536/3117/715/718	6
hsa05150	Staphylococcus aureus infection	5/32	96/7925	3.65084e-05	0.000626259	0.000472918	3075/3117/715/716/718	5
hsa04640	Hematopoietic cell lineage	5/32	98/7925	4.03314e-05	0.000626259	0.000472918	1436/3117/3575/3676/920	5
hsa05144	Malaria	4/32	49/7925	4.0843e-05	0.000626259	0.000472918	1311/2532/6401/7412	4
hsa04060	Cytokine-cytokine receptor interaction	7/32	294/7925	0.000136255	0.00179078	0.00135231	1436/1439/3575/6363/6366/7852/920	7
hsa05322	Systemic lupus erythematosus	5/32	133/7925	0.000172743	0.00198654	0.00150014	3117/715/716/718/730	5
hsa05133	Pertussis	4/32	76/7925	0.000229128	0.00210798	0.00159184	710/715/716/718	4
hsa05140	Leishmaniasis	4/32	76/7925	0.000229128	0.00210798	0.00159184	1536/3117/3676/718	4
hsa05340	Primary immunodeficiency	3/32	38/7925	0.000458359	0.00383355	0.0028949	3575/5788/920	3
hsa04061	Viral protein interaction with cytokine and cytokine receptor	4/32	100/7925	0.000654347	0.00501666	0.00378833	1436/6363/6366/7852	4
hsa04672	Intestinal immune network for IgA production	3/32	49/7925	0.000971326	0.00658362	0.00497161	3117/3676/7852	3
hsa04670	Leukocyte transendothelial migration	4/32	112/7925	0.00100186	0.00658362	0.00497161	1536/3676/7412/7852	4
