# Supplementary material for: Complement C7 (C7), a Potential Tumor Suppressor, Is an Immune-Related Prognostic Biomarker in Prostate Cancer (PC)
Source: Front Oncol. 2020 Aug 25;10:1532. doi: 10.3389/fonc.2020.01532 (PMC7477933; doi:10.3389/fonc.2020.01532)
Supplement: Table S8 — Disease Ontology of common DEGs. [file Table_8.XLSX]

## Sheet: Disease Ontology DEGs
Table S8: Disease Ontology of common DEGs.
ID	Description	GeneRatio	BgRatio	pvalue	p.adjust	qvalue	geneID	Count
DOID:2348	arteriosclerotic cardiovascular disease	11/38	345/8007	3.42395e-07	9.14959e-05	5.75399e-05	1520/3075/3575/4069/4256/4852/5730/6401/7412/9021/9332	11
DOID:2349	arteriosclerosis	11/38	356/8007	4.6921e-07	9.14959e-05	5.75399e-05	1520/3075/3575/4069/4256/4852/5730/6401/7412/9021/9332	11
DOID:526	Human immunodeficiency virus infectious disease	8/38	173/8007	1.13628e-06	0.000147717	9.28961e-05	2532/3575/5788/6363/6366/7412/7852/920	8
DOID:612	primary immunodeficiency disease	8/38	196/8007	2.90997e-06	0.00023632	0.000148617	1075/1536/3575/6366/718/7852/920/9332	8
DOID:1936	atherosclerosis	10/38	344/8007	3.02974e-06	0.00023632	0.000148617	1520/3075/3575/4256/4852/5730/6401/7412/9021/9332	10
DOID:2377	multiple sclerosis	7/38	169/8007	1.19796e-05	0.000778675	0.000489693	3117/3575/3676/5788/718/730/920	7
DOID:3213	demyelinating disease	7/38	175/8007	1.50478e-05	0.000838375	0.000527237	3117/3575/3676/5788/718/730/920	7
DOID:3393	coronary artery disease	9/38	348/8007	2.65577e-05	0.00129469	0.000814204	3075/4256/4852/5788/6401/718/7412/7852/9332	9
DOID:8541	Sezary's disease	3/38	14/8007	3.46305e-05	0.00137876	0.000867073	6363/6366/920	3
DOID:5844	myocardial infarction	8/38	279/8007	3.86636e-05	0.00137876	0.000867073	3075/4852/5788/6401/718/7412/7852/9332	8
DOID:557	kidney disease	10/38	461/8007	3.98074e-05	0.00137876	0.000867073	2532/3075/3117/4256/5730/6401/718/7412/920/9332	10
DOID:10923	sickle cell anemia	4/38	42/8007	4.24233e-05	0.00137876	0.000867073	2532/3676/4057/7412	4
DOID:74	hematopoietic system disease	10/38	474/8007	5.04898e-05	0.00151086	0.000950148	1356/2532/3075/3117/4057/718/7412/7852/9021/920	10
DOID:18	urinary system disease	10/38	478/8007	5.42359e-05	0.00151086	0.000950148	2532/3075/3117/4256/5730/6401/718/7412/920/9332	10
DOID:0050743	mature T-cell and NK-cell lymphoma	3/38	18/8007	7.66213e-05	0.00175778	0.00110543	6363/6366/920	3
DOID:0050749	peripheral T-cell lymphoma	3/38	18/8007	7.66213e-05	0.00175778	0.00110543	6363/6366/920	3
DOID:0060061	cutaneous T cell lymphoma	3/38	18/8007	7.66213e-05	0.00175778	0.00110543	6363/6366/920	3
DOID:10871	age related macular degeneration	4/38	72/8007	0.000352149	0.00722833	0.00454575	3075/6401/710/718	4
DOID:2007	degeneration of macula and posterior pole	4/38	72/8007	0.000352149	0.00722833	0.00454575	3075/6401/710/718	4
DOID:4448	macular degeneration	4/38	74/8007	0.000391188	0.00762817	0.00479721	3075/6401/710/718	4
DOID:16	integumentary system disease	8/38	394/8007	0.00042556	0.00790325	0.0049702	3117/3575/4057/4852/6363/6401/710/718	8
DOID:9352	type 2 diabetes mellitus	6/38	215/8007	0.000470232	0.00814911	0.00512481	3575/4057/4852/5788/6401/920	6
DOID:2921	glomerulonephritis	4/38	79/8007	0.000502224	0.00814911	0.00512481	3075/3117/6401/7412	4
DOID:1036	chronic leukemia	6/38	223/8007	0.000570963	0.00814911	0.00512481	3117/5788/6363/6366/7852/9021	6
DOID:10952	nephritis	5/38	147/8007	0.000600105	0.00814911	0.00512481	3075/3117/6401/7412/920	5
DOID:12918	thromboangiitis obliterans	2/38	8/8007	0.000603169	0.00814911	0.00512481	6401/7412	2
DOID:1518	cecal disease	2/38	8/8007	0.000603169	0.00814911	0.00512481	6401/7412	2
DOID:8337	appendicitis	2/38	8/8007	0.000603169	0.00814911	0.00512481	6401/7412	2
DOID:440	neuromuscular disease	4/38	83/8007	0.00060596	0.00814911	0.00512481	3117/5788/6401/718	4
DOID:0070004	myeloma	7/38	323/8007	0.000698143	0.00830872	0.00522519	2532/3676/5788/6423/7412/7852/9021	7
DOID:0060058	lymphoma	4/38	88/8007	0.000756014	0.00830872	0.00522519	6363/6366/6401/920	4
DOID:10652	Alzheimer's disease	8/38	430/8007	0.000761691	0.00830872	0.00522519	1356/1536/3075/4057/4852/5730/715/718	8
DOID:4960	bone marrow cancer	7/38	328/8007	0.000764871	0.00830872	0.00522519	2532/3676/5788/6423/7412/7852/9021	7
DOID:10873	Kuhnt-Junius degeneration	2/38	9/8007	0.000773182	0.00830872	0.00522519	3075/710	2
DOID:2237	hepatitis	8/38	431/8007	0.000773438	0.00830872	0.00522519	10875/3117/5788/6366/7412/7852/9021/920	8
DOID:1074	kidney failure	5/38	156/8007	0.000786222	0.00830872	0.00522519	3075/5730/6401/718/9332	5
DOID:655	inherited metabolic disorder	7/38	331/8007	0.000807284	0.00830872	0.00522519	1356/3676/4060/4852/6401/718/7412	7
DOID:680	tauopathy	8/38	434/8007	0.000809567	0.00830872	0.00522519	1356/1536/3075/4057/4852/5730/715/718	8
DOID:2355	anemia	6/38	244/8007	0.00091652	0.0087395	0.0054961	2532/3075/3117/4057/718/7412	6
DOID:0060060	non-Hodgkin lymphoma	3/38	41/8007	0.000928343	0.0087395	0.0054961	6363/6366/920	3
DOID:437	myasthenia gravis	3/38	41/8007	0.000928343	0.0087395	0.0054961	3117/5788/718	3
DOID:14203	childhood type dermatomyositis	2/38	10/8007	0.000963586	0.0087395	0.0054961	6363/6366	2
DOID:2738	pseudoxanthoma elasticum	2/38	10/8007	0.000963586	0.0087395	0.0054961	4256/6401	2
DOID:439	neuromuscular junction disease	3/38	42/8007	0.00099649	0.00883253	0.0055546	3117/5788/718	3
DOID:37	skin disease	7/38	350/8007	0.00112134	0.00971824	0.00611161	3575/4057/4852/6363/6401/710/718	7
DOID:9538	multiple myeloma	6/38	264/8007	0.0013786	0.0114728	0.00721499	2532/3676/5788/6423/7412/7852	6
DOID:14499	Fabry disease	2/38	12/8007	0.00140482	0.0114728	0.00721499	6401/7412	2
DOID:2893	cervix carcinoma	4/38	104/8007	0.00141203	0.0114728	0.00721499	3428/7852/9021/920	4
DOID:4362	cervical cancer	4/38	105/8007	0.00146299	0.0116442	0.00732279	3428/7852/9021/920	4
DOID:2723	dermatitis	5/38	189/8007	0.00185287	0.0144524	0.00908881	3575/4057/4852/6363/6401	5
DOID:870	neuropathy	5/38	194/8007	0.00207813	0.0158916	0.00999389	3117/4852/5788/6401/718	5
DOID:438	autoimmune disease of the nervous system	3/38	55/8007	0.00218258	0.0160605	0.0101001	3117/5788/718	3
DOID:9588	encephalitis	3/38	55/8007	0.00218258	0.0160605	0.0101001	4057/7412/9332	3
DOID:824	periodontitis	4/38	120/8007	0.00238952	0.0172576	0.010853	1075/4057/4069/6401	4
DOID:61	mitral valve disease	2/38	16/8007	0.00252382	0.0178962	0.0112546	1536/7852	2
DOID:1107	esophageal carcinoma	4/38	123/8007	0.00261418	0.0182059	0.0114493	3676/5918/6275/6401	4
DOID:10976	membranous glomerulonephritis	2/38	17/8007	0.00285179	0.0195122	0.0122709	3075/3117	2
DOID:13580	cholestasis	3/38	62/8007	0.00307534	0.020679	0.0130046	1356/3117/6401	3
DOID:9455	lipid storage disease	4/38	130/8007	0.00319419	0.020849	0.0131115	4060/4852/6401/7412	4
DOID:3748	esophagus squamous cell carcinoma	3/38	63/8007	0.0032186	0.020849	0.0131115	3676/5918/6401	3
DOID:9970	obesity	6/38	313/8007	0.00326099	0.020849	0.0131115	1520/4852/6401/718/7412/9021	6
DOID:214	teeth hard tissue disease	2/38	19/8007	0.00356433	0.0224208	0.0141	4057/4069	2
DOID:1040	chronic lymphocytic leukemia	5/38	221/8007	0.0036564	0.0226348	0.0142346	3676/6363/6366/7852/920	5
DOID:654	overnutrition	6/38	322/8007	0.00375211	0.0228644	0.014379	1520/4852/6401/718/7412/9021	6
DOID:3388	periodontal disease	4/38	139/8007	0.00406205	0.0243723	0.0153272	1075/4057/4069/6401	4
DOID:0050737	autosomal recessive disease	6/38	334/8007	0.00449064	0.0262712	0.0165214	2532/3676/4057/4256/6401/7412	6
DOID:635	acquired immunodeficiency syndrome	3/38	71/8007	0.00451325	0.0262712	0.0165214	2532/7852/920	3
DOID:1883	hepatitis C	5/38	233/8007	0.00458111	0.026274	0.0165232	3117/5788/6366/9021/920	5
DOID:5041	esophageal cancer	4/38	145/8007	0.0047221	0.0265164	0.0166756	3676/5918/6275/6401	4
DOID:374	nutrition disease	6/38	338/8007	0.00475935	0.0265164	0.0166756	1520/4852/6401/718/7412/9021	6
DOID:3744	cervical squamous cell carcinoma	3/38	73/8007	0.00487944	0.0268025	0.0168556	3428/9021/920	3
DOID:12554	hemolytic-uremic syndrome	2/38	23/8007	0.00521091	0.0278391	0.0175075	3075/718	2
DOID:2048	autoimmune hepatitis	2/38	23/8007	0.00521091	0.0278391	0.0175075	3117/5788	2
DOID:3211	lysosomal storage disease	4/38	150/8007	0.00532472	0.0280627	0.0176481	4060/4852/6401/7412	4
DOID:5295	intestinal disease	4/38	157/8007	0.00625238	0.0323315	0.0203326	6366/6401/7412/9021	4
DOID:12361	Graves' disease	3/38	80/8007	0.0063005	0.0323315	0.0203326	3117/5788/6401	3
DOID:1091	tooth disease	4/38	162/8007	0.00697737	0.0353399	0.0222246	1075/4057/4069/6401	4
DOID:11335	sarcoidosis	3/38	84/8007	0.0072125	0.0360625	0.022679	3117/3575/6401	3
DOID:4138	bile duct disease	3/38	86/8007	0.00769641	0.0379949	0.0238943	1356/3117/6401	3
DOID:0060005	autoimmune disease of endocrine system	3/38	87/8007	0.00794542	0.0382557	0.0240583	3117/5788/6401	3
DOID:9741	biliary tract disease	3/38	87/8007	0.00794542	0.0382557	0.0240583	1356/3117/6401	3
DOID:850	lung disease	7/38	499/8007	0.00816132	0.0385262	0.0242284	10875/1439/1520/3676/6366/7412/7852	7
DOID:2916	hypersensitivity reaction type IV disease	3/38	88/8007	0.00819917	0.0385262	0.0242284	3117/3575/6401	3
DOID:26	pancreas disease	4/38	171/8007	0.00841936	0.0390899	0.0245828	4057/6401/7412/920	4
DOID:104	bacterial infectious disease	5/38	271/8007	0.00860878	0.0394991	0.0248402	3075/710/718/7852/9021	5
DOID:15	reproductive system disease	6/38	386/8007	0.00899056	0.0407712	0.0256402	3676/4057/4852/5730/6401/718	6
DOID:9744	type 1 diabetes mellitus	2/38	31/8007	0.00935164	0.0419211	0.0263634	3117/5788	2
DOID:10591	pre-eclampsia	5/38	278/8007	0.00955608	0.0423508	0.0266336	1356/3075/6401/7412/9021	5
DOID:3910	lung adenocarcinoma	4/38	178/8007	0.00966772	0.0423642	0.026642	3117/4060/6275/7852	4
DOID:7998	hyperthyroidism	3/38	96/8007	0.0104019	0.0449903	0.0282935	3117/5788/6401	3
DOID:28	endocrine system disease	6/38	399/8007	0.0104977	0.0449903	0.0282935	3117/4057/5788/6401/7412/920	6
DOID:10223	dermatomyositis	2/38	34/8007	0.011182	0.0461154	0.029001	6363/6366	2
DOID:1927	sphingolipidosis	2/38	34/8007	0.011182	0.0461154	0.029001	6401/7412	2
DOID:8398	osteoarthritis	4/38	187/8007	0.0114431	0.0461154	0.029001	1311/1520/5730/6366	4
DOID:1575	rheumatic disease	4/38	188/8007	0.0116525	0.0461154	0.029001	1311/3075/5788/7852	4
DOID:403	mouth disease	4/38	188/8007	0.0116525	0.0461154	0.029001	1075/4057/4069/6401	4
DOID:418	systemic scleroderma	4/38	188/8007	0.0116525	0.0461154	0.029001	1311/3075/5788/7852	4
DOID:419	scleroderma	4/38	188/8007	0.0116525	0.0461154	0.029001	1311/3075/5788/7852	4
DOID:1116	pertussis	2/38	35/8007	0.0118245	0.0461154	0.029001	3075/710	2
DOID:13207	proliferative diabetic retinopathy	2/38	35/8007	0.0118245	0.0461154	0.029001	6401/7412	2
