# Supplementary material for: Complement C7 (C7), a Potential Tumor Suppressor, Is an Immune-Related Prognostic Biomarker in Prostate Cancer (PC)
Source: Front Oncol. 2020 Aug 25;10:1532. doi: 10.3389/fonc.2020.01532 (PMC7477933; doi:10.3389/fonc.2020.01532)
Supplement: Table S9 — Survival analysis of common DEGs. [file Table_9.XLSX]

## Sheet: OS
Table S9: Survival analysis of common DEGs:
	TCGA-PRAD Survival
Gene ID	OS P-value	RFS P-value
ACKR1	0.49	0.29
C1R	0.61	0.83
C1S	0.61	0.95
C3	0.97	0.2
C7	0.026	0.029
CCDC80	0.39	0.48
CCL19	0.69	0.85
CCL21	0.75	0.24
CD163	0.92	0.0013
CD4	0.77	0.028
CFH	0.33	0.66
CH25H	0.38	0.37
COMP	0.62	0.07
CP	0.72	0.76
CPVL	0.4	0.31
CSF1R	0.4	0.017
CSF2RB	0.54	0.19
CTSC	0.96	0.045
CTSS	0.74	0.16
CXCR4	0.52	0.73
CYBB	0.38	0.072
FGL2	0.44	0.15
HLA-DQA1	0.66	0.31
IFI16	0.12	0.46
IGLL5	1	0.53
IL7R	0.84	0.74
ITGA4	0.79	0.15
JCHAIN	0.88	0.56
LTF	0.72	0.26
LUM	0.59	0.48
LYZ	0.95	0.17
MGP	0.99	0.029
MOXD1	0.28	0.48
MPEG1	0.7	0.18
NPY	0.41	0.65
PTGDS	0.4	0.014
PTPRC	0.62	0.36
RARRES1	0.71	0.34
S100A4	0.53	0.11
SELE	0.88	0.29
SERPING1	0.25	0.23
SFRP2	0.81	0.22
SOCS3	0.98	0.07
TGM4	0.07	0.65
VCAM1	0.06	0.43
